# Supplementary material for: Time-Resolved Transcriptomic Profiling of Chandipura Virus Infection Reveals Dynamic Host Responses and Host-Directed Therapeutic Targets
Source: Int J Mol Sci. 2026 Apr 9;27(8):3364. doi: 10.3390/ijms27083364 (PMC13115980; doi:10.3390/ijms27083364)
Supplement: Supplementary file 1 [file ijms-27-03364-s001.zip]

Archive with 3 entries (3 files):
- Supplementary Figures.pdf
- Supplementary File_DEG.xlsx
- Supplementary Tables.pdf
