# Supplementary material for: Time-Resolved Transcriptomic Profiling of Chandipura Virus Infection Reveals Dynamic Host Responses and Host-Directed Therapeutic Targets
Source: Int J Mol Sci. 2026 Apr 9;27(8):3364. doi: 10.3390/ijms27083364 (PMC13115980; doi:10.3390/ijms27083364)
Supplement: Supplementary file 1 [file ijms-27-03364-s001.zip › Supplementary File_DEG.xlsx]

## Sheet: 6 hpi vs 0 hpi
	baseMean	log2FoldChange	lfcSE	stat	pvalue	padj
LINC01128	428.592	0.42208	0.148793	2.83669	0.00455837	0.0291903
LOC284600	104.116	0.88421	0.304828	2.90069	0.00372348	0.0250228
LINC02593	26.5086	1.99965	0.539606	3.70576	0.000210757	0.00268795
AGRN	354.18	1.14079	0.36352	3.13819	0.00169996	0.0137361
ACAP3	271.603	0.652724	0.243501	2.68058	0.00734938	0.0416591
MXRA8	43.6449	1.54661	0.409526	3.77659	0.000158991	0.00212613
CCNL2	1522.67	0.340824	0.112904	3.0187	0.0025386	0.0186725
LOC124903821	12.6409	2.27894	0.704183	3.2363	0.00121092	0.0105956
CDK11A	142.532	0.634054	0.234461	2.70431	0.00684462	0.0395088
SKI	925.038	0.889606	0.20233	4.39681	1.09853e-05	0.000237334
LOC124903827	29.3781	2.4203	0.621456	3.89456	9.83771e-05	0.00142503
PRDM16	177.351	0.666102	0.254123	2.62119	0.00876244	0.0476021
LOC124903828	93.1514	3.03485	0.417473	7.26956	3.60669e-13	7.01714e-11
LOC105378604	42.5088	2.03396	0.490565	4.14615	3.38113e-05	0.000597493
TP73-AS3	22.4991	2.69931	0.764538	3.53064	0.000414556	0.00462444
CEP104	1022.81	0.403569	0.110851	3.64065	0.000271951	0.0033096
C1orf174	999.366	-0.421004	0.11385	-3.69787	0.000217413	0.00275515
CHD5	19.9985	1.76118	0.578681	3.04344	0.00233894	0.017622
KLHL21	832.88	0.619059	0.192644	3.21349	0.00131134	0.0112677
LOC124903832	120.805	2.8436	0.32008	8.88405	6.44706e-19	4.12716e-16
PARK7	3805.04	-0.263257	0.0886755	-2.96877	0.00298991	0.0210781
SLC25A33	885.44	-0.375734	0.12636	-2.97352	0.00294402	0.0208434
LZIC	1856.17	-0.616508	0.100719	-6.12107	9.29505e-10	7.46803e-08
NMNAT1	469.77	-0.590962	0.140976	-4.19193	2.76588e-05	0.000509173
PGD	4875.19	-0.311342	0.104631	-2.97562	0.00292397	0.0207459
CENPS	57.3906	-1.07474	0.327619	-3.28046	0.0010364	0.00938718
DFFA	6203.74	-0.712756	0.0643898	-11.0694	1.76606e-28	7.00948e-25
MTOR	4217.12	0.228973	0.0805595	2.84229	0.00447911	0.0288316
ANGPTL7	20.0343	1.95556	0.666137	2.93567	0.00332828	0.0228863
CLCN6	234.029	0.547467	0.191947	2.85217	0.00434215	0.0281786
VPS13D	2109.98	0.295872	0.0866084	3.4162	0.000635007	0.00646503
DHRS3	514.7	-1.30899	0.134811	-9.70977	2.73957e-22	3.02038e-19
PDPN	661.457	-0.59176	0.122813	-4.81838	1.44729e-06	4.37826e-05
KAZN	186.922	0.563978	0.207662	2.71584	0.00661072	0.0385997
DDI2	2247.52	0.416465	0.0980152	4.24898	2.14741e-05	0.00041294
FBLIM1	235.263	-0.516537	0.196405	-2.62996	0.00853942	0.0466588
SPEN	7941.48	0.734399	0.120239	6.10783	1.00993e-09	7.98485e-08
LOC124903855	69.9943	1.44807	0.357274	4.05311	5.05417e-05	0.000831676
IFFO2	402.963	0.477205	0.153326	3.11236	0.00185595	0.014768
UBR4	6193.75	0.635568	0.077329	8.21901	2.05189e-16	8.85212e-14
AKR7L	21.105	1.75449	0.607552	2.88781	0.00387932	0.0257734
TMCO4	160.016	-0.907952	0.233939	-3.88115	0.000103962	0.00148534
OTUD3	898.803	0.659138	0.118106	5.58092	2.39254e-08	1.26952e-06
LOC105376829	6.46794	4.70483	1.54673	3.0418	0.00235166	0.017691
HSPG2	163.72	0.965572	0.300153	3.21693	0.00129568	0.0111504
CDC42	10909.3	-0.401458	0.0861842	-4.65814	3.19086e-06	8.52256e-05
ZBTB40	1440.54	0.308821	0.107801	2.86472	0.00417374	0.0273089
KDM1A	5806.5	-0.261356	0.0875779	-2.98428	0.00284251	0.0203131
LUZP1	1521.13	0.291548	0.103392	2.81983	0.00480492	0.0304547
ELOA-AS1	23.9989	-1.9856	0.576176	-3.44616	0.000568609	0.00593272
GALE	414.161	-0.572697	0.181678	-3.15226	0.00162012	0.0132637
HMGCL	469.335	-0.660651	0.139494	-4.73606	2.17913e-06	6.14273e-05
RCAN3	902.062	-0.572248	0.12629	-4.53121	5.86457e-06	0.00014193
TMEM50A	2626.17	-0.447069	0.0977014	-4.57587	4.74251e-06	0.000118533
LDLRAP1	543.461	-0.536207	0.135302	-3.96302	7.40064e-05	0.00112026
SELENON	1215.7	0.436803	0.142587	3.06342	0.0021882	0.0167529
MTFR1L	668.028	-0.49634	0.114638	-4.32961	1.49372e-05	0.000305597
STMN1	8627.35	-0.470137	0.0930144	-5.05445	4.31629e-07	1.58624e-05
HMGN2	12553.1	-0.42555	0.0967121	-4.40018	1.08163e-05	0.00023459
ARID1A	1600.8	0.606039	0.134774	4.4967	6.90178e-06	0.000160947
TRNP1	229.392	-0.554467	0.194759	-2.84694	0.00441421	0.0285064
SLC9A1	206.784	0.821668	0.198521	4.13895	3.48904e-05	0.000613287
STX12	2419.39	-0.293846	0.0922912	-3.1839	0.00145306	0.0121928
RPA2	5044.89	-0.340012	0.0900985	-3.77378	0.000160791	0.00214442
PTAFR	28.1118	-1.44272	0.525583	-2.745	0.00605117	0.036203
DNAJC8	6594.29	-0.348496	0.103741	-3.35929	0.000781429	0.0075757
TAF12	919.433	-0.594381	0.12271	-4.84379	1.27388e-06	3.94386e-05
OPRD1	82.6386	1.17261	0.395169	2.96736	0.0030037	0.0211452
LOC124903886	7.92476	3.59936	1.11691	3.22261	0.00127029	0.0109938
SRSF4	4233.91	0.360848	0.0733042	4.92261	8.53957e-07	2.81508e-05
PTPRU	1286.72	0.508955	0.159807	3.18481	0.00144849	0.0121647
ZCCHC17	2144.97	-0.332983	0.0959782	-3.46936	0.000521702	0.00555726
HCRTR1	63.1373	1.25525	0.336962	3.72518	0.000195174	0.00252987
TMEM39B	446.09	0.553486	0.157514	3.51388	0.000441619	0.00487156
KPNA6	4740.61	0.176031	0.0632863	2.7815	0.00541082	0.0332748
TXLNA	2410.03	0.274242	0.0890662	3.07908	0.00207642	0.0161294
EIF3I	12134.7	-0.225951	0.0782627	-2.88709	0.00388828	0.0258242
HDAC1	7554.49	-0.287428	0.0711081	-4.04213	5.29675e-05	0.000864768
LOC124903933	92.2519	0.750123	0.283274	2.64805	0.00809581	0.0446902
RBBP4	8102.8	-0.233359	0.0861147	-2.70986	0.00673111	0.0390125
SYNC	23.2834	-1.94463	0.71839	-2.70693	0.0067909	0.0392361
YARS1	9206.89	0.348455	0.0895934	3.8893	0.000100535	0.00144784
S100PBP	1794.58	-0.369791	0.0933962	-3.95938	7.51434e-05	0.00113574
AK2	11999.1	-0.300297	0.0799845	-3.75444	0.000173728	0.00228927
TMEM35B	184.992	-1.03668	0.212045	-4.88898	1.01359e-06	3.28673e-05
ZMYM1	2511.56	-0.497785	0.0941488	-5.28722	1.2419e-07	5.53833e-06
C1orf216	220.279	0.866005	0.188869	4.58521	4.53533e-06	0.000114509
CLSPN	3053.22	0.33296	0.111252	2.99284	0.00276397	0.0198952
AGO1	2623.38	0.361645	0.0914192	3.95589	7.62495e-05	0.00114808
AGO3	1520.69	0.671745	0.108864	6.17052	6.80655e-10	5.72356e-08
TRAPPC3	1430.79	-0.304821	0.0942957	-3.2326	0.00122667	0.0106956
THRAP3	7251.98	0.321721	0.0902029	3.56664	0.000361584	0.00413105
STK40	797.927	0.559365	0.143083	3.90937	9.25381e-05	0.00135157
MRPS15	2714.48	-0.423911	0.102261	-4.14537	3.39264e-05	0.000598995
MEAF6	1404.24	-0.309782	0.10943	-2.83088	0.00464205	0.0296401
DNALI1	24.2982	1.36917	0.497603	2.75152	0.00593191	0.03565
GNL2	3268.35	0.42256	0.0925968	4.56344	5.03233e-06	0.000124677
MTF1	463.79	0.640679	0.144541	4.43252	9.31381e-06	0.000207677
LOC124904043	13.9682	2.13205	0.746682	2.85536	0.00429879	0.027943
MACF1	5377.76	0.509482	0.104357	4.8821	1.04961e-06	3.37593e-05
NT5C1A	336.98	-0.59566	0.155932	-3.82	0.000133452	0.00182771
PPIE	1200.39	-0.406614	0.105433	-3.8566	0.000114975	0.00161249
CAP1	3230.52	-0.370219	0.0931362	-3.97503	7.03708e-05	0.00108166
SLFNL1-AS1	62.4065	2.08701	0.331493	6.29578	3.05863e-10	2.89041e-08
RIMKLA	447.368	-0.876181	0.13698	-6.39642	1.59066e-10	1.6702e-08
PPCS	511.34	-0.507527	0.131386	-3.86287	0.000112064	0.00158173
ERMAP	263.71	-0.458385	0.169744	-2.70045	0.00692465	0.0399012
LOC124904163	139.523	-0.958126	0.251411	-3.811	0.000138404	0.00188642
CDC20	3039.45	-0.390058	0.137006	-2.84702	0.00441313	0.0285064
PTPRF	2741.22	0.421542	0.133596	3.15535	0.00160303	0.0131406
ERI3-IT1	24.8059	1.61236	0.570631	2.82557	0.00471965	0.0300775
RPS8	37714.9	-0.285898	0.102542	-2.78812	0.00530151	0.0327548
MMACHC	886.48	-0.45457	0.101522	-4.47757	7.54988e-06	0.000173042
AKR1A1	1157.89	-0.435328	0.139954	-3.1105	0.00186773	0.0148329
NASP	5766.72	0.389037	0.0957623	4.06253	4.85443e-05	0.000809548
RPS15AP10	12.4226	2.37371	0.8994	2.63922	0.00830974	0.0457312
TMEM69	597.468	-0.511473	0.114769	-4.45654	8.32928e-06	0.000188364
PIK3R3	110.97	0.832258	0.270106	3.08123	0.00206149	0.016037
POMGNT1	1255.78	-0.479879	0.121857	-3.93805	8.21458e-05	0.00122203
NSUN4	879.179	0.374788	0.124935	2.99987	0.00270097	0.0195695
DMBX1	69.6374	-1.17424	0.370276	-3.17126	0.00151779	0.0125834
FAF1-AS1	99.78	1.2766	0.385836	3.30865	0.000937468	0.0086955
RNF11	1427.69	-0.374255	0.0996198	-3.75683	0.000172077	0.00227052
EPS15	2898.79	-0.260478	0.0836762	-3.11293	0.00185243	0.0147577
CZIB	523.535	-0.454993	0.151131	-3.01059	0.00260741	0.0190516
LRP8	648.44	0.444112	0.14607	3.0404	0.00236267	0.0177334
LOC105378728	30.991	1.9933	0.520485	3.82969	0.000128305	0.00177
LOC105378726	41.8382	2.05685	0.49141	4.18561	2.84403e-05	0.000520455
NDC1	5152.45	-0.336778	0.0758017	-4.44289	8.87587e-06	0.000199255
YIPF1	626.579	-0.497783	0.150978	-3.29705	0.000977055	0.00898501
TMEM59	2849.31	-0.334632	0.0976053	-3.42843	0.000607094	0.00625209
DHCR24-DT	32.7273	1.98894	0.5475	3.63277	0.000280399	0.00338887
LOC107984960	79.6027	1.12449	0.398495	2.82183	0.00477505	0.0303138
OMA1	1062.22	-0.632504	0.118586	-5.33371	9.62248e-08	4.36975e-06
JUN	1573.96	0.296661	0.113306	2.61822	0.00883908	0.0479136
NFIA-AS1	15.0762	2.99982	0.915814	3.27557	0.00105447	0.00950907
PATJ	1379.97	-0.348991	0.121973	-2.86121	0.00422031	0.0275271
ATG4C	1588.56	-0.403801	0.10833	-3.72749	0.000193397	0.00251504
ALG6	1519.58	-0.369641	0.102694	-3.59945	0.000318886	0.00372691
ITGB3BP	2193.69	-0.32694	0.103755	-3.15107	0.00162675	0.0133015
EFCAB7	593.449	-0.651472	0.14439	-4.51188	6.4255e-06	0.000152564
ROR1	660.169	0.873882	0.17434	5.01252	5.3721e-07	1.90219e-05
LOC124904195	216.462	1.71084	0.234131	7.30718	2.72802e-13	5.52425e-11
LOC102724416	19.2691	1.81015	0.641387	2.82225	0.00476879	0.0303007
LOC112268227	45.4235	2.59163	0.491698	5.27077	1.35851e-07	5.96452e-06
DNAI4	147.787	-1.01506	0.235876	-4.30335	1.68235e-05	0.000338317
MIER1	3589.18	-0.402926	0.101169	-3.9827	6.81376e-05	0.00105905
LOC105378781	7.66564	3.75866	1.39984	2.68507	0.00725148	0.0411865
GNG12-AS1	45.1188	1.22932	0.408375	3.01026	0.00261021	0.0190548
LRRC40	2794.56	-0.524543	0.0913065	-5.74486	9.19988e-09	5.51576e-07
SRSF11	7306.21	0.271313	0.0981499	2.76427	0.00570496	0.0346435
ZRANB2	5042.12	-0.654746	0.103052	-6.35358	2.10366e-10	2.09784e-08
FPGT	882.837	-0.919519	0.122589	-7.50082	6.34219e-14	1.44668e-11
CRYZ	810.523	-0.330898	0.120909	-2.73675	0.00620491	0.0368782
USP33	5273.11	-0.48594	0.078947	-6.15527	7.49503e-10	6.2759e-08
PTGFR	170.884	1.73488	0.296239	5.85634	4.73177e-09	3.00968e-07
RPF1	2323.85	-0.28125	0.0982953	-2.86128	0.00421938	0.0275271
SSX2IP	2628.42	-0.450199	0.0863696	-5.21247	1.86347e-07	7.76904e-06
LPAR3	638.295	-0.469213	0.130082	-3.60706	0.000309682	0.00364336
MCOLN2	464.51	0.462766	0.124599	3.71403	0.000203983	0.0026167
MCOLN3	537.983	0.842988	0.181806	4.63675	3.53923e-06	9.29916e-05
LOC112268231	19.5827	3.54445	0.93701	3.78272	0.000155123	0.00208565
ZNHIT6	1601.09	0.422679	0.111919	3.77665	0.00015895	0.00212613
LINC02795	3.66842	5.64636	2.12247	2.66027	0.0078077	0.0436093
ODF2L	1004.69	-0.462342	0.121798	-3.79598	0.00014706	0.00198937
SELENOF	6247.61	-0.321513	0.10177	-3.15922	0.00158192	0.0130011
LOC124904211	73.2462	1.82278	0.406897	4.4797	7.4747e-06	0.000171684
LINC01364	4.62137	4.91178	1.65698	2.9643	0.00303372	0.0212962
LOC124904213	25.5092	2.21309	0.645671	3.42758	0.000608991	0.00626152
RBMXL1	1111.13	-0.597147	0.114466	-5.21679	1.82051e-07	7.6059e-06
GBP3	4.00637	4.63822	1.73218	2.67768	0.00741335	0.0419066
LRRC8B	1198.76	0.310508	0.0891639	3.48244	0.000496866	0.00534999
LOC124904216	8.35393	3.48856	1.2324	2.83071	0.00464447	0.029646
LOC124904218	288.265	-0.80135	0.177593	-4.51228	6.41354e-06	0.000152564
EPHX4	117.702	-0.675749	0.241905	-2.79344	0.00521499	0.0323816
BTBD8	260.95	-0.912347	0.232777	-3.9194	8.87701e-05	0.00130492
DIPK1A	502.71	-0.364052	0.134314	-2.71046	0.00671899	0.0389651
TMED5	6234.47	-0.265533	0.0801003	-3.31501	0.000916407	0.00853007
F3	73.2771	1.13259	0.33168	3.4147	0.000638524	0.00647828
CNN3	4705.9	-0.305942	0.0847772	-3.60877	0.000307648	0.00362846
CNN3-DT	54.3623	-1.12053	0.366822	-3.0547	0.00225288	0.0171493
SNX7	841.632	-0.399601	0.127305	-3.13893	0.00169565	0.0137068
PALMD	8.25212	-5.67239	1.48156	-3.82867	0.000128837	0.0017743
AGL	4516.31	-0.432583	0.0863037	-5.01234	5.37732e-07	1.90219e-05
SLC35A3	1260.04	0.314498	0.111891	2.81077	0.00494239	0.0311568
TRMT13	1067.48	-0.307112	0.11017	-2.78761	0.00530987	0.032786
RTCA	1458.49	-0.356545	0.0847656	-4.20625	2.59643e-05	0.000483632
LOC105379827	35.7355	1.39196	0.468301	2.97237	0.00295513	0.0208848
EXTL2	666.857	-0.522706	0.140453	-3.72156	0.000197995	0.00255475
DPH5	1391.68	-0.546778	0.10859	-5.03528	4.77159e-07	1.7381e-05
DPH5-DT	167.984	-1.05254	0.189466	-5.55533	2.77091e-08	1.45473e-06
VAV3	335.234	-0.643731	0.207941	-3.09574	0.00196324	0.0154421
EEIG2	1377.88	-0.673954	0.0930966	-7.2393	4.51022e-13	8.68983e-11
PRPF38B	2188.94	0.59427	0.119759	4.96219	6.97015e-07	2.36046e-05
CFAP276	16.3691	2.44467	0.699628	3.49425	0.000475395	0.00516943
PSMA5	4523.86	-0.561542	0.102642	-5.47088	4.47794e-08	2.21057e-06
AMIGO1	183.942	-0.729911	0.206239	-3.53915	0.000401413	0.00449551
GSTM3	1683.84	-0.341956	0.122923	-2.78187	0.00540466	0.0332472
RBM15	1920.57	0.663019	0.11346	5.84363	5.10767e-09	3.20951e-07
DRAM2	965.028	-0.50006	0.152019	-3.28946	0.00100381	0.00916729
ATP5PB	9118.43	-0.343027	0.089642	-3.82664	0.000129907	0.00178294
CAPZA1	8531.45	-0.397262	0.0908172	-4.37431	1.2182e-05	0.000258558
LRIG2	1537.82	0.555174	0.114923	4.83085	1.3595e-06	4.17636e-05
PHTF1	1112.11	-0.272604	0.0933484	-2.92029	0.00349709	0.0238309
HIPK1	2674.05	0.345494	0.0994457	3.4742	0.000512381	0.00549039
NRAS	6639.17	-0.434224	0.0796808	-5.44954	5.05001e-08	2.46234e-06
SIKE1	4909.58	-0.468559	0.0754693	-6.2086	5.34591e-10	4.69423e-08
TSPAN2	170.166	-0.556481	0.201123	-2.76687	0.00565981	0.034422
ATP1A1-AS1	121.343	-0.850966	0.251101	-3.38894	0.000701635	0.00696197
LOC112268235	36.6152	1.63183	0.48812	3.34309	0.000828523	0.00793291
LOC105378925	63.6564	1.20316	0.366368	3.28403	0.00102336	0.00929878
TRIM45	223.965	-0.673054	0.21351	-3.15233	0.00161974	0.0132637
GDAP2	1454.28	0.356967	0.105908	3.37052	0.000750259	0.00733443
WARS2	883.619	-0.37391	0.10584	-3.53278	0.000411222	0.00459499
LOC107985192	24.733	2.12309	0.668405	3.17636	0.00149136	0.0124197
ZNF697	441.378	0.668532	0.179768	3.71885	0.000200128	0.00257893
NBPF15	1126.07	0.379505	0.123647	3.06926	0.00214591	0.0165175
NBPF20	269.711	0.934664	0.179524	5.20635	1.92594e-07	7.9792e-06
RNF115	1494.1	-0.35912	0.0970533	-3.70024	0.000215395	0.00273401
PEX11B	451.255	-0.523749	0.139299	-3.7599	0.000169979	0.00224732
LIX1L	1406.77	-0.387583	0.0895047	-4.33031	1.48898e-05	0.000305256
ANKRD34A	75.0652	-0.923944	0.304681	-3.03249	0.00242542	0.0180881
TXNIP	544.996	-0.915516	0.166833	-5.48762	4.07385e-08	2.04155e-06
NBPF10	168.015	0.901239	0.286068	3.15043	0.00163029	0.013325
NOTCH2NLA	65.2835	0.922528	0.346396	2.66322	0.00773966	0.0433146
LOC100996756	82.352	-1.02722	0.314741	-3.26371	0.00109963	0.00980771
NBPF12	334.487	0.64149	0.229029	2.80092	0.00509578	0.0318458
PDE4DIPP6	52.387	1.17491	0.379283	3.0977	0.00195027	0.0153767
LOC105371224	11.2351	2.86545	0.930309	3.0801	0.0020693	0.0160914
NBPF14	156.226	0.971321	0.291109	3.33662	0.000848038	0.00806564
NOTCH2NLC	109.193	1.15718	0.329776	3.50897	0.000449846	0.00494034
NBPF19	202.179	0.712549	0.209104	3.40762	0.000655315	0.00660809
LINC00869	54.5562	-1.03441	0.392404	-2.63608	0.008387	0.0460768
H2BC18	8104.37	0.893976	0.137043	6.52334	6.87582e-11	7.97957e-09
H2BC21	7416.77	0.874847	0.109381	7.99815	1.26298e-15	4.64146e-13
H2AC20	5570.86	1.04656	0.136568	7.6633	1.81215e-14	4.72182e-12
H2AC21	1074.67	0.817934	0.157437	5.19531	2.04379e-07	8.43222e-06
OTUD7B	1131.83	0.350744	0.0941639	3.72482	0.000195456	0.00253021
ADAMTSL4	21.476	1.9253	0.643361	2.99257	0.00276642	0.0199056
MCL1	5252.49	0.240803	0.0767963	3.13561	0.00171497	0.0138348
MINDY1	379.97	-0.830253	0.158269	-5.24585	1.55563e-07	6.69664e-06
PRUNE1	998.034	-0.458115	0.12875	-3.55818	0.00037343	0.0042347
VPS72	2075.84	-0.394931	0.103356	-3.82105	0.000132883	0.00182118
POGZ	1889.51	0.331233	0.104799	3.16064	0.00157423	0.0129575
MRPL9	1615.84	-0.547383	0.108293	-5.05463	4.31222e-07	1.58624e-05
TDRKH	607.928	-0.450652	0.116969	-3.85275	0.000116798	0.00163229
THEM4	921.15	-0.828923	0.118598	-6.98933	2.76195e-12	4.45617e-10
SNAPIN	1074.73	-0.394384	0.0923226	-4.2718	1.939e-05	0.000379856
ILF2	17728	-0.353551	0.0914528	-3.86594	0.000110663	0.00156418
SLC39A1	2745.4	-0.219747	0.0782908	-2.80681	0.00500352	0.0314423
CREB3L4	171.865	-0.639932	0.236994	-2.7002	0.00692975	0.0399074
TPM3	8514.84	-0.272048	0.0727888	-3.73749	0.000185865	0.00243144
C1orf43	5957.16	-0.302751	0.105	-2.88335	0.00393472	0.0260803
HAX1	4863.93	-0.37439	0.0913577	-4.09807	4.16613e-05	0.000710282
CKS1B	2670.68	-0.331034	0.105111	-3.14938	0.0016362	0.0133623
DCST1-AS1	43.127	-1.3809	0.408198	-3.38291	0.000717229	0.00707778
EFNA1	137.971	-0.912781	0.230596	-3.95835	7.54693e-05	0.00113979
SLC50A1	1250.21	-0.431579	0.101514	-4.25142	2.12415e-05	0.000409259
MTX1	531.854	-0.455451	0.165469	-2.75248	0.0059145	0.0355677
ASH1L	3196.05	0.553823	0.129083	4.29044	1.78321e-05	0.000355657
LOC124904431	91.8543	0.763366	0.275869	2.76713	0.00565526	0.0344156
GON4L	1711.19	0.282002	0.0931919	3.02603	0.00247785	0.0183581
SLC25A44	910.47	0.320518	0.10504	3.05138	0.0022779	0.0172921
SMG5	4723.07	0.377531	0.107423	3.51445	0.000440671	0.0048638
CCT3	25169.5	-0.378504	0.0784262	-4.82624	1.39132e-06	4.23479e-05
MRPL24	1601.44	-0.727968	0.105214	-6.91893	4.55063e-12	7.05526e-10
ARHGEF11	1168.21	0.347695	0.107789	3.22569	0.00125669	0.0109047
KIRREL1	927.703	0.673808	0.116758	5.77098	7.88097e-09	4.79748e-07
KIRREL1-IT1	8.5442	4.27517	1.29651	3.29745	0.000975669	0.00898059
PIGM	1120.61	-0.296197	0.103865	-2.85174	0.00434812	0.0281988
PEX19	2780.52	-0.249414	0.0950696	-2.62349	0.00870348	0.0473596
NCSTN	1396.56	-0.45355	0.100565	-4.51002	6.48214e-06	0.000153323
NECTIN4	30.7012	-1.96244	0.453974	-4.32281	1.54055e-05	0.000313882
NIT1	491.83	-0.701067	0.180708	-3.87956	0.000104645	0.00149079
UFC1	1966.43	-0.255341	0.0845177	-3.02115	0.00251813	0.0185632
SDHC	1730.14	-0.50742	0.154095	-3.2929	0.000991586	0.00906822
LOC124904444	22.3263	1.80488	0.612899	2.94483	0.00323136	0.0223905
NOS1AP	98.1723	0.927994	0.302271	3.07007	0.00214008	0.0164996
LOC105371475	62.6698	2.96278	0.451207	6.56634	5.1566e-11	6.20199e-09
UHMK1	4363.23	0.232186	0.0808177	2.87296	0.00406645	0.0267835
HSD17B7	451.536	-0.498616	0.153671	-3.24469	0.00117579	0.0103698
PBX1	1677.74	-0.474208	0.0993454	-4.77333	1.81204e-06	5.26723e-05
PBX1-AS1	6.09002	4.18702	1.5183	2.75771	0.00582078	0.0351679
ALDH9A1	3328.48	-0.204152	0.0785424	-2.59926	0.00934238	0.0498841
TMCO1	4835.15	-0.34377	0.0927869	-3.70494	0.000211442	0.00269324
TADA1	1428.51	-0.446601	0.0990234	-4.51006	6.481e-06	0.000153323
POU2F1	2513.8	0.367195	0.113242	3.24257	0.00118459	0.0104062
LOC124900412	421.395	1.77548	0.244097	7.27369	3.49788e-13	7.01166e-11
LOC101928512	7.57533	-2.62064	0.939528	-2.78931	0.00528203	0.0326853
MPZL1	3916.32	-0.412661	0.0730147	-5.65174	1.58827e-08	8.85373e-07
TIPRL	3591.96	-0.510869	0.0942577	-5.41992	5.96256e-08	2.84675e-06
FIRRM	1222.57	-0.399941	0.116686	-3.42751	0.000609147	0.00626152
MROH9	12.5415	3.09795	0.986354	3.14081	0.0016848	0.0136525
FMO2	7.719	3.03849	1.15112	2.63959	0.00830058	0.0457061
PRRC2C	10195.2	0.565388	0.121879	4.63894	3.50201e-06	9.21715e-05
VAMP4	561.44	-0.495159	0.138121	-3.58497	0.000337119	0.00388735
METTL13	1332.76	0.314805	0.12076	2.60686	0.00913758	0.0490493
DNM3	292.223	0.836169	0.210479	3.97269	7.1066e-05	0.00108736
DNM3OS	30.5142	1.72642	0.519166	3.32537	0.000883	0.00830515
PIGC	1018.34	-0.362717	0.102124	-3.55172	0.000382726	0.00431546
DARS2	4382.93	-0.367274	0.0799363	-4.59459	4.33601e-06	0.000110606
GAS5	2275.61	-0.491218	0.111514	-4.40498	1.05794e-05	0.000230459
SNORD80	194.549	-0.564647	0.196246	-2.87724	0.00401173	0.0265023
RC3H1	2554.59	0.307174	0.109634	2.80181	0.00508162	0.0318117
CACYBP	7135.88	-0.42177	0.0890682	-4.73536	2.18667e-06	6.15526e-05
MRPS14	1439.41	-0.442832	0.115673	-3.82831	0.000129025	0.00177566
RASAL2	1263.7	0.324806	0.110326	2.94404	0.00323954	0.0224393
LOC105371630	63.8211	1.44874	0.340118	4.25953	2.0486e-05	0.000397017
ABL2	2550.18	0.514972	0.10591	4.86235	1.15997e-06	3.65973e-05
LOC124900429	4.2278	5.48705	1.84523	2.97364	0.00294286	0.0208426
CEP350	5072.09	0.430037	0.106661	4.03182	5.53461e-05	0.000895876
LOC105371637	75.0418	1.57546	0.356958	4.41357	1.01682e-05	0.000222234
KIAA1614	61.0802	0.912427	0.333907	2.73258	0.00628401	0.0372257
MR1	362.643	-0.758255	0.159684	-4.74848	2.04954e-06	5.83545e-05
IER5	1145.72	0.347816	0.132322	2.62856	0.0085748	0.0468134
NPL	214.494	-0.593546	0.203384	-2.91835	0.00351893	0.0239319
SMG7	1672.23	0.301685	0.111399	2.70814	0.00676625	0.0391704
ARPC5	3842.59	-0.414209	0.083523	-4.95922	7.07761e-07	2.38869e-05
RGL1	237.936	0.550081	0.189209	2.90727	0.003646	0.0245963
COLGALT2	361.409	-0.492066	0.16761	-2.93579	0.00332701	0.0228854
LOC107985236	17.6204	1.80007	0.633938	2.83951	0.00451828	0.0290179
RNF2	2317.47	-0.395821	0.1082	-3.65822	0.000253971	0.00313047
TRMT1L	1793.96	-0.487098	0.0855643	-5.69278	1.24988e-08	7.21416e-07
IVNS1ABP	2259.56	-0.322974	0.111987	-2.88403	0.00392618	0.0260324
CBSLR	25.6675	1.26684	0.48063	2.63579	0.00839422	0.0460939
GS1-279B7.1	3.76774	5.68291	1.86085	3.05394	0.0022586	0.0171732
TPR	14793.4	0.465271	0.113462	4.10068	4.11946e-05	0.00070414
LOC105371655	4.86362	4.28415	1.634	2.62188	0.00874454	0.0475179
BRINP3	116.303	-1.31092	0.280122	-4.67981	2.87134e-06	7.84873e-05
BRINP3-DT	35.92	-1.33549	0.468685	-2.84944	0.00437956	0.0283379
RGS2	334.814	-0.744475	0.169006	-4.40502	1.05772e-05	0.000230459
CDC73	2491.73	-0.261105	0.0979178	-2.66657	0.00766286	0.0429454
B3GALT2	49.5383	2.19715	0.472406	4.65099	3.30353e-06	8.78194e-05
CFHR3	42.309	-1.40281	0.470186	-2.98353	0.00284948	0.0203469
ASPM	7160.33	0.494906	0.118861	4.16375	3.13069e-05	0.000559716
ZBTB41	1384.53	-0.487399	0.0969472	-5.02747	4.96993e-07	1.78999e-05
DDX59	679.407	-0.557817	0.138583	-4.02515	5.69379e-05	0.000917153
CAMSAP2	2973.67	0.286651	0.104765	2.73614	0.00621643	0.0369246
TMEM9	1736.62	-0.411304	0.133902	-3.07167	0.00212865	0.0164242
PHLDA3	261.098	-0.808675	0.240242	-3.36608	0.000762443	0.00742793
LOC124904483	137.559	1.42919	0.316989	4.50863	6.52476e-06	0.000153964
PPP1R12B	751.406	1.0542	0.155792	6.76668	1.31767e-11	1.85455e-09
KLHL12	1825.82	-0.310556	0.0910657	-3.41025	0.000649042	0.00656347
TMEM183A	3285.95	-0.341406	0.0849658	-4.01815	5.86558e-05	0.000939231
PRELP	4.35245	-5.4069	2.03213	-2.66071	0.00779764	0.0435776
ZBED6	1040.44	0.463902	0.139464	3.32631	0.000880027	0.00830044
MDM4	1773.01	-0.297335	0.101602	-2.92647	0.00342834	0.0234363
DSTYK	1037.24	0.361038	0.121464	2.97239	0.00295494	0.0208848
SLC41A1	1061.22	0.381966	0.109431	3.49048	0.000482162	0.00522584
LOC107985250	52.0648	1.63874	0.455142	3.60051	0.000317599	0.00371625
SRGAP2	1105.6	0.338606	0.104209	3.24929	0.00115693	0.010236
RASSF5	312.986	-0.462693	0.16432	-2.8158	0.0048656	0.0307411
EIF2D	2126.47	-0.504172	0.100833	-5.00007	5.73087e-07	2.01648e-05
PLXNA2	370.202	0.558893	0.187211	2.98536	0.00283242	0.0202629
G0S2	86.5599	1.00091	0.310889	3.21952	0.00128405	0.0110791
SLC30A1	1042.88	0.802775	0.107277	7.4832	7.25324e-14	1.63569e-11
LPGAT1	5005.97	-0.276042	0.0792634	-3.48259	0.000496583	0.00534999
DTL	3725.28	-0.493545	0.0900225	-5.48247	4.19435e-08	2.08614e-06
PPP2R5A	1247.35	-0.418982	0.101732	-4.11849	3.81357e-05	0.000661542
NSL1	3208.13	-0.450418	0.0876393	-5.13945	2.75541e-07	1.07852e-05
TATDN3	748.23	-0.699494	0.146554	-4.77295	1.81545e-06	5.26723e-05
FLVCR1	1786.54	0.280437	0.087345	3.21068	0.00132419	0.0113466
ANGEL2	2441.84	-0.248496	0.0735737	-3.37751	0.000731451	0.00719309
SMYD2	796.659	-0.455943	0.132008	-3.4539	0.000552534	0.00579241
CENPF	10736.6	0.519894	0.12106	4.29452	1.7507e-05	0.000349746
KCTD3	3246.17	-0.224323	0.074631	-3.00576	0.00264922	0.0192931
TAF1A	505.359	0.459538	0.135732	3.38563	0.000710158	0.00702546
MIA3	3701.62	0.302748	0.0992198	3.05129	0.0022786	0.0172921
BROX	3052.31	-0.245163	0.0874519	-2.80341	0.00505657	0.0317154
CAPN2	3485.17	-0.243949	0.0819121	-2.97818	0.00289964	0.0206027
FBXO28	3364.04	-0.230868	0.0882924	-2.61482	0.00892757	0.0482483
MIR320B2	3.78697	4.8931	1.78035	2.74839	0.00598884	0.0359059
CNIH4	2986.33	-0.297396	0.084167	-3.5334	0.000410246	0.00458666
WDR26	4092.23	0.256537	0.089493	2.86655	0.00414968	0.0272118
LBR	9656.14	-0.286204	0.0771092	-3.71167	0.000205894	0.0026361
PYCR2	1817.6	-0.394106	0.134528	-2.92956	0.00339443	0.0232685
H3-3A	7055.21	-0.26525	0.0764972	-3.46745	0.000525425	0.00558792
PARP1	26421.2	0.296634	0.0640314	4.63264	3.61031e-06	9.42719e-05
LOC107985354	73.7214	1.10687	0.314165	3.5232	0.000426369	0.00472698
ZNF678	2695.73	-0.39105	0.10854	-3.60283	0.00031477	0.00369404
IBA57	801.396	0.435404	0.143733	3.02924	0.00245167	0.0182359
OBSCN	264.583	1.33443	0.254408	5.24524	1.56078e-07	6.70424e-06
LINC02815	170.444	1.26622	0.257289	4.92137	8.59389e-07	2.82829e-05
RAB4A	1975.56	-0.39612	0.0882648	-4.48786	7.19412e-06	0.000166784
PGBD5	412.008	0.499151	0.158687	3.1455	0.00165805	0.0135171
TTC13	1872.86	0.342896	0.105283	3.2569	0.00112636	0.0100056
GNPAT	3084.25	-0.437422	0.0976382	-4.48003	7.46316e-06	0.000171618
LOC122526782	400.43	-0.43189	0.13163	-3.28108	0.00103409	0.00937914
TSNAX	3638.45	-0.331481	0.0958157	-3.45956	0.000541049	0.00569642
SIPA1L2	1077.15	0.420888	0.0959918	4.38462	1.16187e-05	0.000248554
NTPCR	1716.14	-0.547489	0.10843	-5.04922	4.43624e-07	1.6273e-05
PCNX2	975.616	0.361239	0.113304	3.18822	0.00143149	0.012068
COA6	1152.27	-0.379298	0.120803	-3.13979	0.00169069	0.0136834
ARID4B	2687.12	0.408909	0.117187	3.48938	0.000484138	0.00524153
GGPS1	2805.56	-0.423609	0.0935987	-4.52579	6.01695e-06	0.000144911
NID1	3179.45	0.244432	0.077663	3.14735	0.0016476	0.0134484
LGALS8	524.299	0.533635	0.164643	3.24117	0.00119041	0.0104391
MTR	6170.86	0.234941	0.0805521	2.91664	0.00353829	0.0240124
FH	2507.4	-0.221935	0.0843667	-2.63059	0.00852357	0.0466107
MAP1LC3C	10.583	-2.84801	0.896274	-3.17761	0.00148496	0.0123924
LOC107985725	16.3251	2.28074	0.698196	3.26662	0.0010884	0.00972945
SMYD3	1133.83	1.18831	0.16077	7.39137	1.4532e-13	3.06795e-11
SMYD3-AS1	11.2143	3.3827	0.886345	3.81646	0.00013538	0.00184901
LOC124904573	107.188	2.35395	0.427581	5.50527	3.68598e-08	1.8708e-06
SCCPDH	1300.82	-0.32264	0.106547	-3.02814	0.00246063	0.018282
AHCTF1	3875.79	0.316731	0.0908751	3.48534	0.000491504	0.0053068
ZNF124	1469.53	-0.396771	0.144026	-2.75485	0.00587184	0.0354184
TMEM18	1047.77	-0.358981	0.0986091	-3.64044	0.000272173	0.0033096
SNTG2	71.409	1.67436	0.33032	5.06892	4.00089e-07	1.49671e-05
RNASEH1-DT	185.819	-0.705418	0.183261	-3.84926	0.000118476	0.00165341
RPS7	34655.9	-0.396307	0.0972154	-4.07658	4.57026e-05	0.000768617
ID2	2074.36	0.932739	0.108582	8.59017	8.6838e-18	5.11574e-15
KIDINS220	3364.96	0.303703	0.074826	4.05879	4.93284e-05	0.000819422
CPSF3	3379.14	-0.469503	0.0966271	-4.85892	1.18028e-06	3.70612e-05
YWHAQ	11540.2	-0.310016	0.0779939	-3.97488	7.04159e-05	0.00108166
LOC124905970	12.1551	3.36437	1.02635	3.278	0.00104546	0.00944774
KLF11	499.104	-0.528499	0.155693	-3.3945	0.000687542	0.00685987
RRM2	7034.63	0.273195	0.097501	2.80197	0.00507911	0.0318117
LOC124906144	6.91703	3.80387	1.29152	2.94527	0.00322672	0.022374
LOC105373424	28.4787	1.67429	0.525385	3.18679	0.00143863	0.0121127
LOC124905972	10.4626	2.29268	0.792061	2.89457	0.00379676	0.0253949
ODC1	7914.36	-0.40373	0.0772612	-5.22552	1.73665e-07	7.30167e-06
E2F6	840.111	-0.339656	0.109154	-3.1117	0.00186011	0.0147897
GREB1	442.956	0.576189	0.157334	3.66219	0.000250066	0.00309178
TRIB2	182.537	-0.534517	0.184569	-2.89603	0.00377919	0.0253286
LRATD1	10.0465	2.11257	0.774054	2.72923	0.00634818	0.0375132
NBAS	2012.24	-0.471673	0.0986446	-4.78154	1.73958e-06	5.06931e-05
SMC6	2710.86	0.431792	0.123194	3.50499	0.000456632	0.00500379
GEN1	1496.75	0.507015	0.124742	4.06452	4.81317e-05	0.000804696
LINC00954	11.9871	2.10231	0.772304	2.72212	0.00648646	0.0380952
LAPTM4A	1787.3	-0.361844	0.107166	-3.37649	0.00073418	0.00721278
SDC1	375.442	-0.672169	0.189734	-3.54269	0.000396066	0.00444566
HS1BP3	486.957	-0.524565	0.182719	-2.87088	0.0040933	0.0269335
LDAH	383.101	-0.624299	0.136374	-4.57783	4.69826e-06	0.000117575
KLHL29	288.974	0.751323	0.163942	4.58285	4.58679e-06	0.000115514
LOC124907741	38.0464	2.60798	0.646683	4.03286	5.51022e-05	0.000892656
LOC105374325	27.5393	2.52144	0.546814	4.61114	4.00465e-06	0.000103077
ATAD2B	1353.87	0.533179	0.123217	4.32716	1.51047e-05	0.000308387
UBXN2A	1558.57	-0.329171	0.0912582	-3.60703	0.000309718	0.00364336
SF3B6	3042.26	-0.360879	0.0882954	-4.08718	4.36653e-05	0.000738736
PFN4	15.0002	-1.81899	0.639393	-2.84487	0.00444289	0.0286822
EFR3B	239.638	-0.512089	0.176772	-2.89689	0.00376883	0.0252763
ASXL2	1835.61	0.490722	0.119272	4.11431	3.88337e-05	0.000669553
LOC105374333	153.95	1.90708	0.299044	6.37724	1.80308e-10	1.84444e-08
CENPA	707.598	0.400903	0.120165	3.33626	0.000849138	0.00807043
PREB	1720.79	-0.355549	0.111034	-3.20216	0.00136403	0.0116127
ATRAID	1638.54	-0.613929	0.124584	-4.92783	8.31487e-07	2.74638e-05
TRIM54	8.56111	4.45888	1.28053	3.48206	0.000497569	0.0053519
SNX17	1978.31	-0.538517	0.144285	-3.73233	0.00018972	0.00247372
PPM1G	4901.24	0.28618	0.0737185	3.88207	0.000103571	0.00148295
GPN1	1593.03	-0.475725	0.0950882	-5.00299	5.64492e-07	1.9933e-05
BABAM2	788.295	-0.346575	0.132633	-2.61303	0.00897435	0.0484351
LOC105374369	19.8627	2.66024	0.655573	4.05788	4.95211e-05	0.000821695
LOC124907745	40.0812	1.82163	0.573959	3.1738	0.00150457	0.0125192
FOSL2	113.628	0.961932	0.270164	3.56055	0.000370083	0.00420071
PPP1CB	8502.55	-0.311508	0.0917345	-3.39576	0.000684395	0.00683534
DPY30	1368.65	-0.435642	0.113287	-3.84547	0.000120319	0.00167209
SPAST	1755.05	-0.338346	0.0912768	-3.70681	0.000209888	0.0026786
SLC30A6	1843.75	-0.283467	0.0934664	-3.03282	0.00242278	0.0180752
BIRC6	6818.38	0.245543	0.0801376	3.06401	0.00218389	0.0167268
LOC105374455	6.24823	-4.61446	1.56784	-2.9432	0.00324841	0.0224694
CRIM1	839.403	0.383971	0.104758	3.6653	0.00024705	0.00306221
LOC124905989	12.2361	3.38925	1.12588	3.0103	0.00260988	0.0190548
CEBPZOS	1754.15	-0.603289	0.11438	-5.27443	1.33171e-07	5.87283e-06
PRKD3	3293.02	-0.245683	0.0863988	-2.84359	0.0044608	0.0287697
CYP1B1	487.531	0.962061	0.141846	6.78242	1.18177e-11	1.67517e-09
HNRNPLL	1174.02	-0.466072	0.111485	-4.18057	2.90776e-05	0.000527947
GALM	546.761	-0.375579	0.139367	-2.69489	0.00704108	0.0403728
SRSF7	7916.79	-0.451204	0.106813	-4.22425	2.39736e-05	0.000450526
PKDCC	301.839	0.514032	0.164111	3.13222	0.0017349	0.0139724
KCNG3	141.968	0.691699	0.241367	2.86576	0.00416013	0.0272648
MTA3	923.187	-0.439448	0.122798	-3.57861	0.000345421	0.00396924
DYNC2LI1	650.079	-0.548895	0.12299	-4.46291	8.08545e-06	0.000183588
ABCG8	10.4425	2.83231	0.976968	2.89908	0.00374262	0.0251344
LOC124905998	53.1324	2.26826	0.396109	5.72635	1.02617e-08	6.07888e-07
LOC124907759	107.225	1.76901	0.338089	5.23238	1.6734e-07	7.0829e-06
LOC124905999	291.622	2.04581	0.267751	7.64071	2.16035e-14	5.49643e-12
LOC124907758	153.425	1.7023	0.341988	4.97765	6.43608e-07	2.21743e-05
PRKCE	451.637	0.989614	0.12795	7.73438	1.03906e-14	2.96863e-12
PRKCE-AS1	17.5881	3.75539	0.833981	4.50297	6.7011e-06	0.000157005
EPAS1	464.411	0.678381	0.142264	4.76847	1.85634e-06	5.37797e-05
ATP6V1E2	114.27	-0.860186	0.241554	-3.56105	0.000369371	0.00419914
RHOQ-AS1	16.9675	2.18908	0.761078	2.87629	0.0040238	0.0265643
PIGF	338.016	-0.432326	0.146313	-2.95481	0.0031286	0.0218463
STON1	131.708	-0.855631	0.327268	-2.61447	0.00893671	0.0482845
ERLEC1	1593.92	-0.326191	0.11343	-2.8757	0.00403134	0.0266052
LOC112268415	15.2006	2.23428	0.750207	2.97822	0.0028993	0.0206027
ACYP2	133.268	-0.802501	0.228916	-3.50565	0.000455486	0.00499399
SPTBN1	6542.52	0.231949	0.074059	3.13195	0.00173648	0.0139742
LOC124906008	21.1068	2.66095	0.737367	3.60871	0.00030772	0.00362846
EML6	290.905	0.519267	0.175892	2.9522	0.0031552	0.0219779
CFAP36	1257.59	-0.500481	0.12888	-3.8833	0.000103048	0.00147973
PUS10	291.792	-0.505246	0.179973	-2.80734	0.0049952	0.0314099
C2orf74-DT	278.935	-0.852144	0.214755	-3.96799	7.24823e-05	0.00110392
AHSA2P	344.458	0.50956	0.168653	3.02135	0.00251651	0.0185582
XPO1	14585.2	-0.502889	0.078971	-6.36802	1.91479e-10	1.94707e-08
CCT4	14926.2	-0.560469	0.0843168	-6.64718	2.98764e-11	3.84998e-09
MDH1	5415.95	-0.30119	0.0918908	-3.2777	0.00104658	0.00945354
LGALSL	803.263	-0.296594	0.11169	-2.6555	0.00791905	0.044033
RAB1A	2333.63	-0.293418	0.0844124	-3.476	0.000508945	0.00545947
SPRED2	386.383	1.03451	0.143725	7.19783	6.11778e-13	1.12414e-10
MEIS1-AS3	35.9335	-1.65618	0.490264	-3.37815	0.00072976	0.00718002
LOC124900511	81.4701	1.30646	0.275095	4.74913	2.04296e-06	5.82508e-05
CNRIP1	259.265	-0.632268	0.190284	-3.32276	0.00089133	0.00835543
LOC124906019	187.742	2.02663	0.263886	7.67993	1.5917e-14	4.21163e-12
NFU1	1064.96	-0.438012	0.1032	-4.24429	2.19288e-05	0.000419246
AAK1	914.754	0.366137	0.126646	2.89102	0.0038399	0.0256144
ANXA4	323.583	-0.517661	0.185063	-2.79722	0.00515439	0.0320856
TIA1	3209.4	-0.374757	0.0893264	-4.19536	2.72433e-05	0.000503608
PCYOX1	2323.93	-0.225402	0.0844781	-2.66817	0.0076266	0.0428268
SNRPG	3707.97	-0.34301	0.11341	-3.02451	0.00249039	0.0184204
FAM136A	2910.77	-0.240301	0.084158	-2.85536	0.00429881	0.027943
SPR	619.499	-0.618047	0.14467	-4.27212	1.93628e-05	0.000379788
LOC107985897	53.786	1.49941	0.488609	3.06874	0.00214964	0.0165219
DGUOK	777.264	-0.443197	0.131037	-3.38222	0.000719023	0.00709196
TET3	861.004	0.445384	0.13354	3.33522	0.000852329	0.00808593
BOLA3	516.485	-0.46701	0.151685	-3.07882	0.00207824	0.0161294
MTHFD2	9067.15	0.32818	0.0793285	4.13697	3.51921e-05	0.000617496
LBX2-AS1	37.0349	-1.61586	0.502868	-3.2133	0.0013122	0.0112681
HK2	2043.12	0.714902	0.0929838	7.68845	1.48927e-14	4.04857e-12
POLE4	482.25	-0.412101	0.125317	-3.28847	0.00100735	0.00918698
LOC124907850	75.7378	2.01447	0.428251	4.70395	2.55179e-06	7.08256e-05
LOC107985900	52.8877	1.82594	0.470259	3.88283	0.000103247	0.00148152
GCFC2	1585.38	-0.458098	0.117366	-3.90316	9.49447e-05	0.00138035
SUCLG1	2676.31	-0.286342	0.106144	-2.69767	0.0069826	0.040107
KCMF1	1027.92	-0.279374	0.0977254	-2.85876	0.00425297	0.0276994
C2orf68	712.378	-0.830637	0.134149	-6.19188	5.94518e-10	5.10745e-08
POLR1A	3059.34	0.37868	0.0952248	3.97669	6.98801e-05	0.0010792
PTCD3	3895.18	-0.219686	0.0808411	-2.7175	0.00657762	0.0384712
MRPL35	1822.07	-0.365645	0.116978	-3.12576	0.00177348	0.0142258
REEP1	590.715	-0.352952	0.119657	-2.9497	0.00318081	0.0221174
CD8A	54.8601	-1.10369	0.330932	-3.3351	0.000852697	0.00808593
LOC105374848	3.99742	-4.61004	1.73313	-2.65995	0.0078153	0.0436395
KRCC1	530.706	-0.425353	0.153079	-2.77864	0.00545863	0.0335376
ANKRD20A8P	28.0942	1.77405	0.554961	3.19671	0.00139003	0.0117634
LINC00342	146.633	1.6306	0.277038	5.88584	3.96037e-09	2.59384e-07
ANKRD36C	744.37	0.65687	0.162453	4.04345	5.26714e-05	0.000861718
SNRNP200	9341.52	0.245849	0.086632	2.83785	0.00454184	0.0291315
LMAN2L	795.774	-0.485924	0.112053	-4.33657	1.44723e-05	0.00029762
COA5	654.741	-0.322104	0.112489	-2.86343	0.00419082	0.0274026
CRACDL	23.7277	1.57961	0.580975	2.71889	0.00655019	0.038356
TXNDC9	1045.84	-0.395871	0.12205	-3.24353	0.00118059	0.0103851
EIF5B	2759.94	0.429002	0.105089	4.08226	4.45996e-05	0.00075134
LONRF2	976.077	0.449097	0.147698	3.04064	0.00236073	0.0177323
NPAS2	164.588	0.914206	0.223486	4.09067	4.30125e-05	0.000729558
RPL31	13468.3	-0.354612	0.0955607	-3.71085	0.000206562	0.00264125
LOC105373527	9.22316	4.478	1.50095	2.98344	0.00285031	0.0203469
TGFBRAP1	877.044	0.352965	0.117381	3.007	0.00263839	0.0192213
RANBP2	9476.9	0.392205	0.0971319	4.03786	5.39411e-05	0.000876709
BUB1	5154.32	-0.236436	0.0892113	-2.65029	0.00804237	0.0444694
TMEM87B	520.026	-0.520644	0.162214	-3.2096	0.00132919	0.0113845
FBLN7	97.597	1.07897	0.31798	3.39321	0.000690793	0.00688538
ZC3H6	368.09	-0.590555	0.175794	-3.35936	0.000781234	0.0075757
POLR1B	3341.36	0.324408	0.0758726	4.2757	1.90541e-05	0.000374755
SLC20A1	3915.72	0.275419	0.0742273	3.71048	0.000206863	0.0026434
IL1B	5.90706	3.39118	1.27933	2.65075	0.00803134	0.0444408
C2orf76	217.612	-0.723162	0.200994	-3.59794	0.000320751	0.00374209
TMEM37	29.5292	-1.76449	0.527235	-3.34668	0.000817855	0.00787116
RALB	893.355	-0.389693	0.113467	-3.43443	0.000593802	0.00612792
CLASP1-AS1	20.4548	1.76058	0.589861	2.98473	0.00283826	0.0202974
TSN	4113.18	-0.276755	0.0856985	-3.2294	0.00124051	0.0108021
WDR33	3125.93	0.252443	0.0718834	3.51184	0.000445017	0.00490309
SAP130	1021.11	0.300817	0.11064	2.71889	0.00655009	0.038356
UGGT1	3887.04	0.225018	0.0855981	2.62878	0.00856925	0.046796
ARHGEF4	265.885	0.546682	0.192561	2.83901	0.00452541	0.0290355
FAM168B	3921.07	0.219333	0.0702561	3.12191	0.00179684	0.0143841
SMPD4BP	255.865	0.625482	0.218773	2.85905	0.0042491	0.0276833
MGAT5	2246.5	0.335691	0.0882307	3.80469	0.000141979	0.00192985
ACMSD	12.7296	2.68793	0.865568	3.10539	0.00190027	0.0150436
ZRANB3	657.343	-0.543931	0.146118	-3.72256	0.000197217	0.00254968
UBXN4	3552.16	-0.314293	0.0918838	-3.42055	0.000624947	0.00637966
DARS1	3721.57	-0.381933	0.0857893	-4.45199	8.50789e-06	0.000191645
LRP1B	756.657	1.37587	0.142517	9.65409	4.72316e-22	4.68656e-19
LOC107985779	75.04	2.55658	0.391985	6.52213	6.93166e-11	7.9976e-09
ORC4	2118.02	-0.328413	0.0854907	-3.8415	0.000122285	0.00169502
LOC105373674	13.9226	3.20636	0.815205	3.9332	8.38223e-05	0.00123953
MBD5	825.242	1.05259	0.173027	6.08337	1.17679e-09	9.15818e-08
MMADHC	3236.86	-0.375383	0.0902672	-4.15858	3.20235e-05	0.000570473
RND3	1079.17	0.353709	0.130109	2.71856	0.00655664	0.0383711
RBM43	70.1369	-1.33333	0.353028	-3.77684	0.000158833	0.00212613
RIF1	8935.32	0.427921	0.0938427	4.55998	5.11573e-06	0.000126428
STAM2	858.142	-0.481798	0.125421	-3.84145	0.000122311	0.00169502
LOC105373715	97.136	1.49701	0.340112	4.40151	1.07501e-05	0.000233408
PKP4-AS1	24.6388	1.59252	0.554087	2.87412	0.00405151	0.0267117
MARCHF7	3620.87	-0.44226	0.108054	-4.09297	4.2589e-05	0.000724232
RBMS1	1195.29	-0.419202	0.116603	-3.59512	0.000324238	0.00378056
PSMD14	4071.74	-0.340864	0.0856064	-3.98176	6.84077e-05	0.00106059
LOC107985957	558.688	1.3616	0.20914	6.51051	7.48982e-11	8.54227e-09
CSRNP3	316.635	-0.902469	0.193006	-4.67585	2.92739e-06	7.92551e-05
TTC21B	1082.19	-0.27539	0.104844	-2.62666	0.00862262	0.046997
SCN9A	197.491	-0.754618	0.221201	-3.41146	0.000646168	0.0065439
LOC102724081	183.653	1.88782	0.301717	6.25691	3.92673e-10	3.55853e-08
NOSTRIN	18.3959	2.66298	0.814895	3.26788	0.00108356	0.00969922
FASTKD1	1450.57	-0.287027	0.102292	-2.80596	0.00501661	0.0315047
PPIG	2903.43	0.360608	0.124926	2.88658	0.00389453	0.0258485
METTL5	774.964	-0.668607	0.111614	-5.99034	2.09402e-09	1.48414e-07
UBR3	2367.74	0.501403	0.104129	4.81523	1.47034e-06	4.44122e-05
LOC124906092	91.6172	1.93929	0.374786	5.1744	2.28643e-07	9.20367e-06
CDCA7	2995.99	-0.410949	0.0895874	-4.58713	4.4939e-06	0.000113897
OLA1	5848.28	-0.52927	0.0968937	-5.46238	4.69804e-08	2.31346e-06
LOC124907906	506.052	2.06935	0.172091	12.0247	2.6348e-33	2.61438e-29
SCRN3	892.937	-0.418156	0.13226	-3.16162	0.00156897	0.0129197
GPR155-DT	46.1679	-1.21352	0.401713	-3.02086	0.0025206	0.0185746
LOC124907907	69.6688	1.26795	0.303922	4.17195	3.02e-05	0.000543846
LOC107985962	827.243	1.25856	0.275986	4.56025	5.10926e-06	0.000126425
LNPK	3120.55	-0.251804	0.0934064	-2.69579	0.00702219	0.0402877
HOXD12	12.4397	3.00728	0.888391	3.38508	0.000711569	0.00703592
HOXD11	1071.66	0.616438	0.0925603	6.65986	2.74095e-11	3.55517e-09
HOXD10	497.315	0.565501	0.129703	4.35996	1.30088e-05	0.000273758
HOXD9	104.311	1.5213	0.271625	5.60073	2.13448e-08	1.14793e-06
HAGLR	259.182	-0.686055	0.176702	-3.88256	0.000103365	0.00148213
NFE2L2	1238.51	0.416846	0.103949	4.01012	6.06883e-05	0.000962598
IFT70B	247.629	-0.887405	0.226437	-3.919	8.89165e-05	0.00130514
IFT70A	307.834	-0.583704	0.174234	-3.35011	0.000807807	0.00779714
RBM45	427.685	-0.855927	0.136558	-6.26788	3.66003e-10	3.36266e-08
PRKRA	1127.16	-0.391685	0.113875	-3.4396	0.000582576	0.00604035
FKBP7	467.173	-0.583763	0.155197	-3.76144	0.000168938	0.00223714
TTN	1783.43	1.28183	0.162965	7.8657	3.67053e-15	1.19413e-12
LOC124906100	22.302	2.58923	0.610977	4.23785	2.25668e-05	0.000428963
LOC124907912	23.5551	2.75555	0.692515	3.97904	6.91943e-05	0.00107027
SESTD1	1016.18	-0.302924	0.115581	-2.62088	0.00877041	0.0476244
NCKAP1	5734.46	-0.335455	0.0818377	-4.09903	4.14892e-05	0.000708342
DUSP19	437.04	-0.61139	0.160874	-3.80044	0.000144439	0.00196059
LOC124906103	523.333	1.30079	0.20862	6.23522	4.51156e-10	4.02859e-08
ZNF804A	74.0785	0.957484	0.287915	3.32558	0.000882346	0.00830515
FAM171B	1219.39	-0.575089	0.108986	-5.2767	1.3153e-07	5.8134e-06
CALCRL	92.5975	-0.99239	0.350537	-2.83106	0.00463943	0.0296329
GULP1	618.643	-0.81709	0.138565	-5.8968	3.70624e-09	2.45168e-07
OSGEPL1	416.617	-0.591937	0.154038	-3.84281	0.000121635	0.001688
PMS1	1168.79	-0.469223	0.120189	-3.90405	9.45977e-05	0.00137833
C2orf88	4.0715	4.49371	1.65763	2.71092	0.00670974	0.0389439
NAB1	1331.34	0.4962	0.113961	4.35412	1.33601e-05	0.000279674
STAT1	1792.01	-0.28779	0.095704	-3.00708	0.00263766	0.0192213
LOC124900605	176.337	0.812617	0.223322	3.63877	0.000273948	0.00332712
SLC39A10	3806.92	-0.61878	0.0878929	-7.04016	1.92019e-12	3.14928e-10
CCDC150	466.91	0.496944	0.182587	2.72169	0.00649498	0.0381217
GTF3C3	2789.86	-0.30908	0.0971692	-3.18084	0.00146849	0.0122821
SF3B1	16626.4	-0.269723	0.0790293	-3.41295	0.000642647	0.00651345
HSPD1	30539.3	-0.279646	0.0808057	-3.46072	0.00053874	0.00568384
HSPE1	1277.7	-0.610712	0.122397	-4.98958	6.05106e-07	2.09936e-05
KCTD18	205.85	-0.57914	0.192047	-3.01561	0.00256461	0.0187942
BZW1	8106.49	-0.239518	0.0882584	-2.71383	0.006651	0.0387795
CLK1	1434.77	0.429825	0.112526	3.8198	0.000133561	0.00182794
PPIL3	661.927	-0.512477	0.120235	-4.26229	2.02347e-05	0.000393298
NIF3L1	1831.32	-0.442265	0.101754	-4.3464	1.38392e-05	0.00028758
ORC2	2299.56	-0.4285	0.094193	-4.54917	5.38591e-06	0.000132445
STRADB	1443.15	-0.282797	0.0963478	-2.93517	0.00333369	0.0229076
SUMO1	4965.26	-0.266507	0.100494	-2.65196	0.00800251	0.0443479
WDR12	2756.62	-0.251967	0.0881112	-2.85965	0.00424104	0.027649
CYP20A1	1435.54	-0.505639	0.0980666	-5.15608	2.52172e-07	1.00087e-05
PARD3B	369.094	0.73465	0.158091	4.64701	3.36779e-06	8.92307e-05
LOC124907967	278.628	1.22207	0.222581	5.49046	4.00884e-08	2.01406e-06
ADAM23	424.492	-0.452087	0.161816	-2.79383	0.00520881	0.0323719
FASTKD2	2040	-0.388974	0.104117	-3.73594	0.000187019	0.00244331
KLF7	164.072	-0.712021	0.245386	-2.90164	0.0037121	0.0249792
FZD5	516.773	0.418332	0.148192	2.82291	0.00475901	0.0302603
PLEKHM3	598.804	0.356837	0.129451	2.75654	0.00584161	0.0352525
IDH1	2119.43	-0.686655	0.101618	-6.7572	1.40686e-11	1.91227e-09
LANCL1-AS1	19.4128	1.78035	0.583108	3.0532	0.00226413	0.0172038
LANCL1	3350.58	-0.248709	0.0934692	-2.66086	0.00779407	0.04357
LOC124906116	41.1974	1.71648	0.495948	3.46102	0.000538142	0.00568357
VWC2L	4.93982	5.37262	1.67427	3.20894	0.00133223	0.0114007
BARD1	1609.41	-0.266841	0.101245	-2.6356	0.00839881	0.0460979
ABCA12	14.6874	1.84703	0.69732	2.64875	0.00807896	0.0446096
SMARCAL1	591.367	-0.652167	0.147565	-4.41953	9.89175e-06	0.000217629
ZNF142	964.778	0.672272	0.134685	4.99142	5.99357e-07	2.08671e-05
TTLL4	1707.61	0.266056	0.0974001	2.73158	0.00630316	0.037328
NHEJ1	786.976	-0.419164	0.104143	-4.02488	5.70037e-05	0.000917468
STK16	540.879	-0.739284	0.158325	-4.66942	3.02057e-06	8.14446e-05
AP1S3	528.658	-0.413387	0.142996	-2.89091	0.00384133	0.0256152
MFF	1633.37	-0.39715	0.113484	-3.49962	0.000465914	0.00508305
SLC16A14	248.476	-0.875958	0.224395	-3.90364	9.47566e-05	0.00137964
HTR2B	30.1928	1.99172	0.525221	3.79215	0.000149349	0.00201759
NCL	25808.4	0.331374	0.094124	3.52061	0.00043055	0.00477066
PTMA	29922.4	-0.329222	0.0820065	-4.01459	5.95491e-05	0.000951491
PDE6D	583.097	-0.808057	0.129296	-6.24968	4.11282e-10	3.70995e-08
CHRNG	13.7852	2.04201	0.69341	2.94488	0.0032308	0.0223905
TIGD1	263.318	-0.817827	0.144253	-5.66938	1.43316e-08	8.10284e-07
EIF4E2	1799.86	-0.447769	0.101336	-4.41867	9.93092e-06	0.000218008
GIGYF2	2853.78	0.470601	0.0966266	4.8703	1.11427e-06	3.54938e-05
KCNJ13	80.4684	1.05799	0.365392	2.8955	0.00378557	0.0253569
USP40	651.836	-0.515344	0.141374	-3.64526	0.000267119	0.00325813
HJURP	1091.93	0.321636	0.10527	3.05535	0.00224801	0.017132
SH3BP4	554.978	0.594979	0.138105	4.30818	1.64605e-05	0.000331971
AGAP1	885.119	0.336947	0.110922	3.0377	0.00238391	0.0178659
TNRC17	26.9397	3.38612	0.567601	5.96567	2.43628e-09	1.70841e-07
LOC124907999	34.2209	1.6376	0.432568	3.78577	0.000153236	0.00206587
COPS8	2222.21	-0.234332	0.0803107	-2.91782	0.0035249	0.023956
LOC124906127	41.4073	1.60479	0.529927	3.02832	0.00245916	0.0182779
LRRFIP1	1821.02	0.358352	0.10745	3.33506	0.000852802	0.00808593
ILKAP	935.655	-0.303767	0.113182	-2.68388	0.00727731	0.0413095
TRAF3IP1	845.43	0.395686	0.149356	2.64928	0.00806644	0.0445653
ASB1	427.023	0.380138	0.146176	2.60056	0.0093072	0.0497445
LOC107986003	19.0912	1.9745	0.652161	3.02763	0.00246482	0.0182973
HDAC4	333.456	1.36981	0.16458	8.32304	8.57343e-17	3.78088e-14
KIF1A	2517.18	0.672729	0.154655	4.34988	1.36213e-05	0.000283646
SNED1	77.1119	1.203	0.331363	3.63045	0.000282933	0.00340911
HDLBP	12508.1	0.173898	0.0644675	2.69745	0.00698724	0.040122
SEPTIN2	13806	-0.246703	0.0748356	-3.29659	0.000978655	0.00899445
CNTN4	16.1429	3.52709	0.794455	4.43964	9.01107e-06	0.000201834
BHLHE40	464.361	0.642513	0.14552	4.41529	1.00875e-05	0.000220712
LOC124906212	19.1081	1.5912	0.573873	2.77273	0.00555879	0.033983
OXTR	66.1669	1.26058	0.340544	3.70165	0.000214199	0.00272311
LOC107986061	94.8746	2.67489	0.370898	7.21193	5.51625e-13	1.03274e-10
LOC107984112	202.491	1.48697	0.267738	5.55384	2.79458e-08	1.46328e-06
SRGAP3-AS3	4.29011	4.35123	1.57854	2.75649	0.00584256	0.0352525
THUMPD3-AS1	362.064	-0.479465	0.154903	-3.09525	0.00196646	0.0154552
LOC124909344	17.7903	2.21418	0.717906	3.08422	0.00204089	0.0159079
BRPF1	1097.22	0.562803	0.120317	4.67767	2.9015e-06	7.89213e-05
RPUSD3	1136.89	-0.573457	0.146505	-3.91425	9.06842e-05	0.00132814
JAGN1	1357.25	-0.352819	0.11868	-2.97285	0.00295044	0.0208703
EMC3	2179.03	-0.289931	0.0982282	-2.95161	0.00316127	0.0220124
TATDN2	2122.2	0.515617	0.0890985	5.78705	7.16339e-09	4.41483e-07
GHRLOS	78.6034	1.34895	0.348159	3.87453	0.000106832	0.00151868
LINC00852	64.234	1.5753	0.395558	3.98247	6.8202e-05	0.00105905
GHRL	28.9473	1.50661	0.49185	3.06316	0.00219014	0.0167554
VGLL4	506.883	-0.439016	0.128738	-3.41016	0.000649237	0.00656347
SYN2	155.529	0.627745	0.227595	2.75817	0.00581262	0.0351429
RPL32	31495	-0.278014	0.091761	-3.02976	0.00244745	0.0182182
LOC124906214	4.49012	5.14264	1.78554	2.88016	0.00397468	0.0262925
NUP210	4052.85	0.567386	0.135737	4.18003	2.91467e-05	0.000528717
HDAC11	154.384	-0.923579	0.213529	-4.32531	1.52316e-05	0.000310659
LOC105376957	38.3446	1.38819	0.455802	3.0456	0.00232216	0.0175155
LSM3	3056.6	-0.354234	0.132407	-2.67534	0.00746546	0.0420964
FGD5-AS1	3181.96	-0.421202	0.0763135	-5.51936	3.40231e-08	1.74919e-06
NR2C2	1981.41	0.44252	0.118555	3.73261	0.000189509	0.00247259
MRPS25	1466.77	0.247456	0.0830178	2.98076	0.00287536	0.0204668
CAPN7	2085.24	-0.272492	0.102998	-2.6456	0.00815465	0.044965
LOC101927647	21.0574	1.65044	0.632756	2.60834	0.0090983	0.0488802
GALNT15	5.63928	5.46801	1.57003	3.48274	0.000496308	0.00534994
LOC124906218	4.30506	4.83996	1.81228	2.67065	0.00757053	0.0425963
OXNAD1	1107.64	0.430784	0.133869	3.21795	0.00129109	0.0111302
RFTN1	131.004	0.704027	0.248496	2.83315	0.00460911	0.0294677
LOC124909351	49.4167	1.41345	0.390943	3.6155	0.000299765	0.00355579
UBE2E1	1575.54	-0.367704	0.111013	-3.31225	0.000925486	0.00860247
THRB	526.64	0.437424	0.152993	2.85911	0.0042483	0.0276833
RARB	416.238	-1.39302	0.138346	-10.0691	7.56951e-24	1.15551e-20
NGLY1	1363.87	-0.790575	0.102938	-7.68014	1.58916e-14	4.21163e-12
OXSM	486.867	-0.450257	0.14191	-3.17284	0.00150954	0.0125448
CMC1	437.007	-0.529049	0.127106	-4.16227	3.15101e-05	0.000561831
FBXL2	360.973	-0.555201	0.155772	-3.56418	0.000364994	0.00416521
PDCD6IP	5704.97	-0.183076	0.0664006	-2.75714	0.00583093	0.0352145
GOLGA4	4440.08	0.583555	0.129825	4.49494	6.95888e-06	0.000162088
ACVR2B	4090.17	0.227063	0.0782592	2.90143	0.00371468	0.0249792
CTNNB1	19349.7	-0.257996	0.0748136	-3.44852	0.000563674	0.00589077
SEC22C	1798.87	-0.363537	0.0829705	-4.38152	1.17855e-05	0.000250947
NKTR	3426.16	0.65908	0.122574	5.377	7.57354e-08	3.5281e-06
HIGD1A	6591.14	-0.300256	0.0984517	-3.04978	0.00229008	0.0173527
GASK1A	138.721	-0.68347	0.259364	-2.63518	0.00840934	0.0461131
TCAIM	1727.52	-0.362467	0.0987658	-3.66996	0.000242588	0.00301639
ZNF445	1839.03	0.356687	0.0924374	3.85869	0.000113997	0.00160445
LARS2-AS1	11.8859	2.68993	0.945586	2.84473	0.00444496	0.0286862
FYCO1	971.246	0.749828	0.119323	6.28401	3.29945e-10	3.08738e-08
CXCR6	33.1328	1.82121	0.529767	3.43775	0.000586572	0.0060691
NBEAL2	717.458	0.697823	0.186285	3.746	0.000179677	0.00236139
ELP6	1605.23	-0.349473	0.126462	-2.76345	0.00571936	0.0347097
CDC25A	4814.34	0.276074	0.0785842	3.5131	0.000442911	0.0048831
NME6	922.079	-0.621601	0.122347	-5.08063	3.76184e-07	1.41658e-05
COL7A1	144.125	1.35063	0.288695	4.67839	2.89143e-06	7.88192e-05
PRKAR2A	6354.08	-0.27163	0.0635828	-4.27206	1.93674e-05	0.000379788
SLC25A20	558.395	-0.397044	0.111261	-3.56857	0.000358938	0.00410554
WDR6	3019.16	0.465647	0.162294	2.86916	0.00411558	0.0270532
CCDC71	560.212	-0.493899	0.148577	-3.32419	0.00088675	0.00832472
TCTA	651.239	-0.572001	0.135104	-4.23379	2.29782e-05	0.000435116
BSN	224.002	1.30848	0.206804	6.32717	2.49693e-10	2.429e-08
AMIGO3	114.87	0.865075	0.292654	2.95597	0.00311692	0.02178
RBM6	2301.34	0.422106	0.0981782	4.29939	1.71272e-05	0.000343323
SEMA3B-AS1	3.59155	4.63162	1.70526	2.71607	0.0066061	0.0385923
NPRL2	897.755	-0.566001	0.142066	-3.98407	6.77436e-05	0.00105607
C3orf18	124.827	-0.861641	0.299768	-2.87436	0.00404843	0.0267002
MAPKAPK3	1896.17	-0.283563	0.0923998	-3.06887	0.00214873	0.0165213
DOCK3	659.033	0.526198	0.13787	3.81662	0.000135291	0.00184901
DCAF1	2467.68	0.49062	0.0888722	5.52052	3.38004e-08	1.74226e-06
RAD54L2	3112.81	0.5415	0.0836616	6.4725	9.63948e-11	1.06869e-08
DUSP7	381.808	0.450959	0.16549	2.72499	0.00643027	0.0378629
DNAH1	192.352	1.225	0.202294	6.05556	1.39929e-09	1.05585e-07
PHF7	185.351	-0.626132	0.224919	-2.78382	0.00537231	0.0330995
GLT8D1	1490.16	-0.302601	0.0888511	-3.40571	0.000659928	0.00664111
SPCS1	2548.24	-0.252611	0.0949263	-2.66113	0.00778789	0.0435477
PRKCD	573.178	0.812787	0.147417	5.51352	3.51721e-08	1.79432e-06
DCP1A	1911.67	0.433285	0.0994282	4.35777	1.31396e-05	0.000275931
WNT5A	1336.5	-0.271672	0.104279	-2.60525	0.00918078	0.0492132
ARHGEF3	530.73	-0.614865	0.143385	-4.2882	1.80126e-05	0.000358535
ARF4	4320.21	-0.243447	0.080174	-3.03649	0.00239351	0.0179175
DENND6A	2329.83	-0.250181	0.0932842	-2.68192	0.00732013	0.041517
FLNB	4298.25	0.280132	0.0937478	2.98815	0.00280671	0.0201153
CFAP20DC-AS1	3.76894	4.95128	1.77932	2.78268	0.00539128	0.0331854
LOC105377113	98.371	2.04105	0.295095	6.9166	4.62622e-12	7.11685e-10
LOC107986015	744.316	2.13746	0.221708	9.64086	5.37378e-22	5.07822e-19
LOC124909388	198.125	1.11146	0.242177	4.58947	4.44371e-06	0.000112914
LOC124906245	240.095	2.95443	0.314572	9.39192	5.89186e-21	4.49707e-18
C3orf14	686.503	-0.699172	0.129138	-5.41415	6.15816e-08	2.90973e-06
THOC7	1699.22	-0.452866	0.128731	-3.51791	0.000434953	0.00481408
ATXN7	925.651	0.691376	0.115922	5.96414	2.45924e-09	1.71844e-07
PSMD6-AS2	99.416	1.77854	0.394795	4.50497	6.63836e-06	0.000156088
PSMD6	4250.72	-0.345528	0.0779886	-4.43049	9.40173e-06	0.000209402
LOC107986018	148.639	1.68717	0.279332	6.04	1.54112e-09	1.1285e-07
MAGI1-IT1	21.1366	2.60429	0.675274	3.85664	0.000114959	0.00161249
LOC124900543	557.703	2.3959	0.366112	6.54416	5.98312e-11	7.06756e-09
UBA3	2626.29	-0.489734	0.11044	-4.4344	9.23304e-06	0.000206205
ARL6IP5	3096.97	-0.384768	0.104264	-3.69032	0.000223971	0.00282024
FRMD4B	309.546	-0.702033	0.204425	-3.43418	0.000594353	0.00613043
FOXP1	1540	-0.40278	0.0911476	-4.41899	9.91649e-06	0.000217932
LOC124906247	66.516	1.07482	0.379492	2.83227	0.00462191	0.0295305
LINC00870	7.74247	-5.77731	1.46801	-3.93546	8.30365e-05	0.00123096
LOC124900544	33.1433	1.83236	0.656334	2.79182	0.0052413	0.0325043
LOC124906200	61.1465	1.21539	0.451259	2.69334	0.00707397	0.0404795
CHMP2B	3749.17	-0.279151	0.0911579	-3.06228	0.00219661	0.0167919
CGGBP1	5350.2	-0.421339	0.079266	-5.31551	1.06358e-07	4.79697e-06
C3orf38	1471.14	-0.367607	0.108008	-3.40351	0.000665265	0.00668126
ARL13B	1240.34	0.347975	0.118466	2.93733	0.00331047	0.0228033
DHFR2	281.371	-0.651702	0.167945	-3.88046	0.00010426	0.00148745
EPHA6	570.373	0.564089	0.159016	3.54738	0.000389079	0.00437962
LOC107986103	218.433	1.8592	0.288137	6.45249	1.10026e-10	1.19315e-08
ARL6	1172.21	-0.450318	0.122838	-3.66596	0.000246416	0.00305633
LOC124909398	3.52959	-5.23276	1.72842	-3.02748	0.00246602	0.0182973
CMSS1	1515.42	-0.279443	0.103486	-2.70028	0.00692803	0.0399074
FILIP1L	397.024	2.2062	0.220463	10.0072	1.41768e-23	1.87559e-20
LOC124909400	559.882	1.94653	0.384547	5.06189	4.15131e-07	1.53699e-05
LOC105374009	35.3897	2.22875	0.578343	3.85368	0.000116354	0.00162838
LNP1	214.339	-0.837396	0.22701	-3.68881	0.000225309	0.00283278
TMEM45A	325.013	-0.649653	0.186086	-3.49115	0.000480946	0.00521551
PCNP	5783.62	-0.354425	0.0892089	-3.97298	7.0979e-05	0.00108687
RPL24	10304.4	-0.414689	0.104356	-3.9738	7.07349e-05	0.0010848
NXPE3	1610.94	-0.281572	0.107953	-2.60829	0.00909969	0.0488802
ALCAM	3673.59	-0.314601	0.0935616	-3.36251	0.000772383	0.00750147
LOC124906263	114.337	2.04538	0.302674	6.75768	1.40214e-11	1.91227e-09
LOC124906264	4.39413	4.52666	1.71776	2.63521	0.00840845	0.0461131
DUBR	292.555	-0.828914	0.212911	-3.89324	9.89133e-05	0.00142863
CD47	2110.49	-0.335421	0.0911091	-3.68153	0.000231836	0.00290637
IFT57	2038.62	-0.267237	0.0981918	-2.72158	0.00649705	0.0381217
PHLDB2	479.787	-0.60394	0.160557	-3.76153	0.000168878	0.00223714
ABHD10	2304.66	-0.401538	0.0947377	-4.23842	2.25103e-05	0.000428712
SLC35A5	1766.85	-0.557697	0.0981881	-5.67988	1.34787e-08	7.68635e-07
GTPBP8	1160.36	-0.375443	0.110462	-3.39884	0.00067673	0.00676901
USF3	1074.18	0.499207	0.14839	3.36416	0.00076777	0.00746882
QTRT2	2483.64	0.30705	0.0910297	3.37307	0.00074335	0.00728483
LOC124909415	17.6549	6.74929	1.3629	4.95214	7.34015e-07	2.45641e-05
LOC124906270	38.1603	2.09185	0.561046	3.72847	0.000192644	0.0025069
TIMMDC1	2265.19	-0.524149	0.107683	-4.8675	1.13016e-06	3.58276e-05
FSTL1	2666.1	-0.240357	0.0832071	-2.88866	0.00386887	0.0257298
LOC124900546	171.365	0.795387	0.239629	3.31925	0.000902594	0.00844491
RABL3	728.004	-0.403804	0.132197	-3.05457	0.00225385	0.0171501
STXBP5L	383.52	0.671261	0.172948	3.88129	0.000103902	0.00148534
POLQ	2216.76	0.431187	0.114233	3.77464	0.00016024	0.00213851
GOLGB1	3914.65	0.809554	0.116186	6.96777	3.22007e-12	5.15341e-10
IQCB1	1554.04	-0.454816	0.113601	-4.00364	6.23749e-05	0.000985534
PARP9	118.221	-0.917757	0.249951	-3.67175	0.000240895	0.00300664
SEC22A	708.813	-0.347924	0.115481	-3.01281	0.00258838	0.0189544
UMPS	2232.87	0.196497	0.07541	2.60572	0.00916817	0.0491627
HEG1	437.672	0.530976	0.145374	3.65249	0.00025971	0.00317949
SLC41A3	512.993	-0.359524	0.131224	-2.73978	0.00614804	0.036628
LOC105374090	69.1962	1.59128	0.329916	4.8233	1.41206e-06	4.28475e-05
PLXNA1	1271.78	0.653162	0.248353	2.62998	0.00853899	0.0466588
GATA2-AS1	225.549	-0.50307	0.186583	-2.69622	0.00701303	0.0402469
CFAP92	110.717	0.912678	0.264565	3.44973	0.000561152	0.00587345
RPL32P3	119.237	0.764612	0.294006	2.60067	0.00930422	0.049742
PLXND1	266.33	0.685059	0.241499	2.8367	0.00455827	0.0291903
TMCC1-DT	231.393	-1.04322	0.181496	-5.74788	9.03682e-09	5.45324e-07
COL6A6	29.7886	1.60984	0.590658	2.7255	0.00642051	0.0378198
MRPL3	5297.94	-0.30451	0.0823041	-3.69981	0.000215762	0.00273597
LOC101927432	15.4397	2.20991	0.824919	2.67895	0.00738544	0.0417919
CDV3	6501.65	0.271786	0.0912161	2.97959	0.00288637	0.0205378
RAB6B	216.803	-0.679208	0.195001	-3.4831	0.000495635	0.00534558
PCCB	1852.28	-0.350415	0.11951	-2.93211	0.00336668	0.0231023
SLC35G2	671.57	0.335996	0.122596	2.74067	0.00613147	0.0365679
CLDN18	30.3954	1.61449	0.510422	3.16304	0.00156129	0.0128671
LOC105374128	46.7216	1.79259	0.459382	3.90217	9.53336e-05	0.00138398
MRAS	629.427	-0.501962	0.12629	-3.97468	7.04752e-05	0.00108166
ATP1B3	4340.62	-0.349312	0.0835244	-4.18216	2.88751e-05	0.000526196
ATR	2309.14	-0.287979	0.105082	-2.74053	0.00613411	0.0365679
U2SURP	11717	-0.319088	0.0968488	-3.2947	0.000985255	0.00902856
LOC105374140	52.7968	1.53141	0.415005	3.69009	0.000224177	0.00282105
PLSCR1	764.192	-0.3511	0.12712	-2.76194	0.00574583	0.0348137
GYG1	1169.28	-0.470782	0.126358	-3.72578	0.000194712	0.00252563
HLTF	4250.31	-0.334863	0.102409	-3.26987	0.00107599	0.00964886
HPS3	817.133	-0.564983	0.138164	-4.08923	4.32803e-05	0.000733474
COMMD2	3019.63	-0.534532	0.111485	-4.79467	1.62943e-06	4.81909e-05
PFN2	5375.47	-0.597177	0.0919958	-6.49135	8.50712e-11	9.59226e-09
TSC22D2	1061.5	0.53779	0.105026	5.12056	3.04623e-07	1.17841e-05
SERP1	3528.79	-0.249277	0.0765589	-3.25602	0.00112985	0.01003
GPR171	54.8491	1.91414	0.45317	4.22388	2.40135e-05	0.000450849
P2RY14	30.6007	1.77567	0.477098	3.7218	0.000197806	0.00255398
SLC33A1	2088.96	-0.269124	0.08485	-3.17176	0.00151516	0.0125809
SSR3	8652.86	-0.286132	0.097653	-2.93009	0.00338869	0.0232372
TIPARP	1481.5	0.303747	0.0982186	3.09256	0.00198437	0.0155529
RSRC1	1505.01	-0.43047	0.121118	-3.55413	0.000379235	0.00428583
MLF1	1181.41	-0.425095	0.101674	-4.18095	2.90299e-05	0.000527789
LOC100287290	20.3395	1.61312	0.581136	2.77581	0.00550647	0.0337461
LOC105374181	35.0004	2.07743	0.505039	4.11341	3.89852e-05	0.000671582
LOC124909452	17.1447	4.62283	0.912728	5.06485	4.08729e-07	1.51896e-05
LOC101928351	23.0854	2.72311	0.671538	4.05504	5.01258e-05	0.000828265
TRIM59	954.147	-0.343359	0.113611	-3.02223	0.00250923	0.0185159
SERPINI1	229.806	-0.71076	0.198206	-3.58597	0.000335823	0.00387691
LOC105374206	42.3175	2.32357	0.497652	4.66908	3.02553e-06	8.14677e-05
LOC124906301	31.4012	1.48761	0.508616	2.92481	0.00344662	0.0235288
RPL22L1	2079.4	-0.410241	0.112089	-3.65997	0.000252248	0.0031131
TNIK	1518.13	0.363436	0.123074	2.95299	0.00314713	0.0219293
LOC124906303	61.2084	1.46636	0.438387	3.34491	0.000823094	0.00789478
PLD1	261.791	-0.558575	0.181263	-3.08156	0.00205917	0.0160252
FNDC3B	900.688	0.517113	0.164604	3.14157	0.00168047	0.0136285
LOC124906304	90.7711	2.11522	0.348317	6.07268	1.25796e-09	9.67604e-08
NLGN1-AS1	15.2309	2.61221	0.901839	2.89654	0.00377304	0.025296
TBL1XR1	3352.12	-0.519947	0.0884207	-5.88038	4.09335e-09	2.66336e-07
TBL1XR1-AS1	8.30861	2.34071	0.881029	2.65679	0.00788874	0.043889
KCNMB3	18.7733	2.774	0.79866	3.47331	0.000514074	0.00550555
ZNF639	1190.09	-0.385059	0.12452	-3.09234	0.00198585	0.0155583
GNB4	2362.12	-0.282653	0.10388	-2.72095	0.0065094	0.0381735
NDUFB5	1305.48	-0.348649	0.120118	-2.90256	0.00370125	0.0249325
DCUN1D1	1444	-0.350317	0.12719	-2.75428	0.00588217	0.0354463
SNHG33	285.734	-0.615243	0.189648	-3.24413	0.00117812	0.0103772
KLHL24	1096.19	-0.425637	0.108883	-3.90914	9.26246e-05	0.00135157
ABCC5-AS1	4.72975	6.05559	1.66845	3.62946	0.000284012	0.00341796
LOC124900548	62.165	-1.04114	0.376323	-2.76662	0.00566408	0.0344374
IGF2BP2	981.153	0.330796	0.115531	2.86326	0.00419312	0.0274086
IGF2BP2-AS1	8.36551	4.21838	1.29049	3.26881	0.00108002	0.00967189
LOC124906313	24.0879	1.82254	0.645793	2.82217	0.00476994	0.0303007
ETV5	273.83	3.0942	0.195189	15.8523	1.35488e-56	2.68875e-52
EIF4A2	4700.78	-0.775844	0.0903288	-8.58911	8.76468e-18	5.11574e-15
RFC4	1973.45	-0.414171	0.114606	-3.61387	0.000301666	0.00357274
LPP	1153.4	0.730636	0.124468	5.87008	4.35586e-09	2.78846e-07
FLJ42393	6.21505	3.82302	1.40307	2.72475	0.00643507	0.0378719
CLDN1	39.7449	-1.99783	0.518238	-3.85503	0.000115714	0.00162056
IL1RAP	227.479	0.476805	0.176964	2.69436	0.00705241	0.0404144
OSTN	142.782	-0.723573	0.235751	-3.06923	0.00214612	0.0165175
CCDC50	1134.34	-0.384927	0.0902137	-4.26683	1.98268e-05	0.000386055
HES1	636.407	0.331207	0.108863	3.04242	0.00234686	0.0176615
ATP13A3	3858.17	0.207077	0.0774041	2.67527	0.00746683	0.0420964
LOC124909476	5.33547	4.27125	1.51278	2.82345	0.004751	0.0302191
LOC105374296	5.62077	5.95165	1.57648	3.77527	0.000159831	0.00213449
ACAP2	1814.15	-0.305848	0.0943962	-3.24005	0.00119509	0.0104755
PPP1R2	1874.82	-0.398095	0.112269	-3.54591	0.000391265	0.00439674
TNK2	275.655	0.824556	0.268098	3.07558	0.00210093	0.0162736
RNF168	1211.08	0.325467	0.103719	3.13796	0.00170129	0.0137412
LOC112268458	6.19909	4.7715	1.56956	3.04002	0.00236561	0.0177421
LOC124909481	14.1158	2.42388	0.923353	2.62509	0.00866272	0.0471637
IQCG	148.809	-0.775455	0.238317	-3.25388	0.00113841	0.0100856
RPL35A	10559	-0.40238	0.103434	-3.8902	0.000100163	0.00144458
LOC101928669	80.7303	1.03945	0.386471	2.6896	0.00715384	0.0408071
ABCA11P	215.788	-0.57453	0.169008	-3.39942	0.000675281	0.00675791
PIGG	885.218	0.360877	0.115458	3.12561	0.00177438	0.0142273
LOC124900163	42.3573	1.06865	0.384996	2.77573	0.00550772	0.0337461
SLC26A1	23.0045	1.85157	0.641776	2.88507	0.0039133	0.0259644
FGFRL1	569.52	0.600242	0.170086	3.52905	0.000417061	0.00464715
UVSSA	401.762	0.5464	0.177137	3.08461	0.00203818	0.015893
SLBP	2727.47	-0.365136	0.0942846	-3.8727	0.000107634	0.00152572
FGFR3	594.496	0.82321	0.205145	4.01283	5.99961e-05	0.000956323
LETM1	2723.7	0.329106	0.116497	2.82502	0.00472775	0.0301098
NSD2	5061.16	0.259181	0.0682057	3.79999	0.000144703	0.00196266
NAT8L	416.893	0.667772	0.230452	2.89767	0.0037595	0.0252222
LOC105374352	17.0418	2.61441	0.720484	3.62869	0.000284865	0.00342407
FAM193A	691.273	0.440028	0.110925	3.96691	7.28105e-05	0.00110807
ADD1	2814.68	-0.261114	0.0782365	-3.33749	0.000845385	0.00805022
HTT	3229.5	0.580175	0.0757222	7.66189	1.8321e-14	4.72182e-12
LOC124900165	75.3477	1.62199	0.340395	4.76504	1.88821e-06	5.45436e-05
LINC03091	20.2203	2.28404	0.69916	3.26683	0.00108759	0.00972657
EVC	574.314	0.426035	0.139016	3.06466	0.0021792	0.0166973
PPP2R2C	207.226	-0.585331	0.201997	-2.89772	0.00375887	0.0252222
LOC124900653	61.9666	1.56693	0.374373	4.18549	2.84552e-05	0.000520455
LOC93622	820.638	0.337625	0.110842	3.04602	0.00231894	0.0175045
S100P	31.7098	-1.89605	0.509225	-3.72341	0.000196551	0.00254274
TRMT44	448.851	0.681129	0.144446	4.71547	2.41154e-06	6.72149e-05
CPZ	13.736	2.10146	0.741412	2.83441	0.0045911	0.0293715
LOC124900659	170.958	1.06222	0.255177	4.16268	3.14532e-05	0.000561825
WDR1	2628.78	0.32197	0.100815	3.19367	0.00140478	0.011873
LOC105374493	120.121	1.1553	0.278111	4.15411	3.26553e-05	0.000579128
LOC124900668	56.0948	1.887	0.44113	4.27766	1.88869e-05	0.000372574
BOD1L1	2288.86	0.776529	0.123573	6.28398	3.30019e-10	3.08738e-08
FBXL5	1797.74	-0.432432	0.0998774	-4.32963	1.49363e-05	0.000305597
FAM200B	692.563	-0.407472	0.140434	-2.90152	0.00371355	0.0249792
DCAF16	3099.05	-0.226949	0.0825044	-2.75075	0.00594594	0.0357026
SLIT2	4906.42	0.364421	0.0757291	4.81216	1.49306e-06	4.47581e-05
SLIT2-IT1	50.0674	2.8112	0.468065	6.006	1.9016e-09	1.36729e-07
LOC124900841	80.8449	0.956481	0.285921	3.34526	0.00082206	0.00789249
LOC102723675	4.49273	4.88158	1.7848	2.73508	0.00623657	0.0370221
SEPSECS	312.256	-0.572729	0.166703	-3.43561	0.000591212	0.00610755
ARAP2	432.922	0.600096	0.168472	3.56198	0.000368063	0.00419541
PGM2	1574.67	-0.308732	0.0862575	-3.57919	0.000344662	0.00396282
RPL9	25326.1	-0.563804	0.112264	-5.02212	5.11052e-07	1.82407e-05
SMIM14	295.009	-0.976118	0.177541	-5.49799	3.84141e-08	1.94471e-06
RBM47	176.063	-1.11829	0.218423	-5.11982	3.05834e-07	1.18079e-05
LOC105374423	13.1672	3.18795	0.94508	3.3732	0.000742992	0.00728483
ATP8A1	808.884	-0.451549	0.137212	-3.29089	0.000998704	0.0091249
COMMD8	550.735	-0.57849	0.159917	-3.61743	0.000297544	0.00354215
OCIAD1	2279.01	-0.427543	0.0921489	-4.6397	3.48917e-06	9.19556e-05
SCFD2	925.375	0.322971	0.114941	2.80988	0.00495593	0.0312224
LOC101928658	19.8543	2.20526	0.814218	2.70844	0.00676012	0.0391578
LOC124900701	17.3211	2.0101	0.598397	3.35915	0.00078184	0.00757598
PDGFRA	33.1825	-1.77929	0.588005	-3.02598	0.00247828	0.0183581
KIT	610.248	-0.425033	0.152526	-2.78662	0.00532614	0.0328567
SRD5A3	794.022	-0.415379	0.132613	-3.13227	0.00173461	0.0139724
EXOC1	1047.17	-0.37099	0.118127	-3.14062	0.00168593	0.013656
LOC101928760	4.21089	5.38767	1.85673	2.9017	0.00371143	0.0249792
PAICS	14424.1	-0.218172	0.0720763	-3.02696	0.0024703	0.0183127
SRP72	6045.33	-0.22178	0.0824719	-2.68916	0.00716318	0.0408486
ARL9	7.05125	3.92565	1.32834	2.9553	0.00312367	0.0218195
NOA1	828.048	0.290321	0.108822	2.66784	0.00763403	0.0428322
LOC124900173	162.383	2.01145	0.328381	6.12536	9.048e-10	7.35874e-08
ADGRL3	794.885	0.429899	0.141123	3.04627	0.002317	0.0175032
UBA6	4075.35	-0.440612	0.0837801	-5.25914	1.44727e-07	6.29849e-06
UTP3	842.964	0.414862	0.132026	3.14228	0.00167637	0.0136064
DCK	1349.14	-0.550376	0.112806	-4.87897	1.06639e-06	3.42436e-05
ADAMTS3	449.536	-0.723372	0.17648	-4.0989	4.15118e-05	0.000708342
ANKRD17	6420.51	0.509645	0.113589	4.48673	7.23258e-06	0.00016748
CDKL2	229.309	-0.957616	0.233403	-4.10285	4.08092e-05	0.000698756
SCARB2	2335.96	-0.377628	0.0824143	-4.58207	4.6039e-06	0.000115798
MRPL1	900.89	-0.357267	0.11197	-3.19074	0.00141908	0.0119735
FRAS1	1009.95	0.704086	0.116463	6.04557	1.48886e-09	1.10794e-07
LOC107986293	76.894	1.8847	0.322963	5.83566	5.35774e-09	3.35408e-07
LOC124900722	54.0338	1.28414	0.416526	3.08298	0.00204941	0.0159617
PAQR3	2258.11	-0.298145	0.0914316	-3.26086	0.00111076	0.00989368
RASGEF1B	319.664	0.48563	0.152631	3.18173	0.001464	0.0122655
HNRNPDL	9664.74	-0.485347	0.0790781	-6.13756	8.37987e-10	6.92911e-08
ENOPH1	1879.92	-0.303388	0.109809	-2.76286	0.00572968	0.0347617
TMEM150C	96.0479	-1.1154	0.336023	-3.31941	0.000902084	0.00844428
COPS4	2346.13	-0.47408	0.105224	-4.50545	6.6232e-06	0.000155916
ABRAXAS1	288.418	-0.495567	0.186317	-2.65981	0.00781846	0.0436448
LOC124900854	10.167	-2.81542	1.0379	-2.7126	0.00667573	0.0388618
WDFY3	2078.28	0.244311	0.0937601	2.6057	0.00916861	0.0491627
WDFY3-AS2	65.8639	-1.05487	0.38967	-2.70709	0.00678755	0.0392361
HERC6	105.004	-0.799062	0.283152	-2.82203	0.00477213	0.0303049
LOC124900732	28.4069	1.66866	0.541966	3.07891	0.0020776	0.0161294
LOC105377327	30.1559	2.08467	0.601427	3.46621	0.000527842	0.00560162
TIGD2	309.92	-0.564901	0.214836	-2.62945	0.00855233	0.0467165
LOC124900733	23.2832	4.59202	0.742487	6.18465	6.22419e-10	5.30125e-08
RAP1GDS1	1531.22	-0.315119	0.0974052	-3.23514	0.00121583	0.0106292
TSPAN5	501.232	-0.398749	0.148643	-2.6826	0.00730525	0.0414444
ADH5	3836.66	-0.377231	0.0881593	-4.27897	1.8776e-05	0.000370756
TRMT10A	726.644	-0.77085	0.129898	-5.93429	2.9512e-09	2.0057e-07
LAMTOR3	1190.74	-0.436454	0.10883	-4.01041	6.06133e-05	0.000962598
DDIT4L	117.307	-1.00915	0.235408	-4.28682	1.81252e-05	0.000360054
PPP3CA	1404.18	0.304856	0.0935541	3.2586	0.00111962	0.00995913
SLC39A8	1775.07	-0.283567	0.108974	-2.60216	0.0092639	0.0495665
LOC102723704	5.09248	5.46214	1.5877	3.44029	0.0005811	0.00602819
UBE2D3	8003.21	-0.423026	0.0778257	-5.43555	5.46263e-08	2.63121e-06
CISD2	1649.41	-0.318422	0.111788	-2.84846	0.00439319	0.0284076
CENPE	4198.75	0.582878	0.124852	4.66855	3.03328e-06	8.15658e-05
GSTCD	1628.97	-0.60019	0.0971577	-6.17749	6.51296e-10	5.5235e-08
LOC124900750	11.0245	2.11775	0.789164	2.68353	0.00728488	0.0413407
AIMP1	1735.77	-0.389329	0.119969	-3.24524	0.00117352	0.010355
PAPSS1	1315.08	-0.299678	0.11133	-2.69181	0.00710664	0.0406238
OSTC	3036.05	-0.339031	0.0888875	-3.81416	0.00013665	0.00186507
ETNPPL	46.6429	-1.52108	0.460517	-3.30298	0.000956642	0.00883414
LOC124900756	24.2246	1.67961	0.642037	2.61606	0.00889496	0.0481507
LOC124900754	8.38041	2.97408	1.02936	2.88925	0.00386165	0.025699
CASP6	503.131	-0.690193	0.132548	-5.2071	1.91814e-07	7.9792e-06
RRH	18.4187	1.8047	0.665586	2.71145	0.00669897	0.0389154
ELOVL6	1564.19	-0.417706	0.104406	-4.0008	6.31294e-05	0.000995869
TIFA	548.443	-0.437485	0.12286	-3.56085	0.00036966	0.00419914
ANK2	1290.19	0.519328	0.094755	5.48074	4.2354e-08	2.10129e-06
LOC124900761	47.4421	1.49481	0.405023	3.69069	0.000223651	0.002818
ANK2-AS1	16.3111	2.0143	0.598726	3.36432	0.000767333	0.00746823
CAMK2D	1313.39	-0.353198	0.100498	-3.51447	0.000440628	0.0048638
LOC124900766	10.5462	2.93852	1.10412	2.66141	0.0077814	0.0435236
LOC729218	212.058	0.899854	0.221085	4.07018	4.69772e-05	0.00078672
LINC01061	56.7323	1.05658	0.365232	2.8929	0.00381698	0.0254958
MAD2L1	4941.64	-0.2779	0.0815403	-3.40814	0.000654082	0.00659901
NDNF	177.999	-0.604603	0.214778	-2.81501	0.00487757	0.0308069
ANXA5	7728.05	-0.296606	0.0832905	-3.5611	0.000369307	0.00419914
BLTP1	1860.6	0.36403	0.107329	3.39173	0.000694539	0.00690191
SPATA5	1676.07	0.441067	0.114215	3.86172	0.00011259	0.00158689
LOC105377404	7.71896	2.99916	1.07109	2.80009	0.00510888	0.0318923
SPRY1	292.085	0.643815	0.174115	3.69764	0.000217612	0.00275591
ANKRD50	1159.22	0.537909	0.122752	4.3821	1.17541e-05	0.000250549
MFSD8	915.083	-0.540731	0.138876	-3.89363	9.87566e-05	0.00142837
ABHD18	913.666	-0.386375	0.115148	-3.35545	0.000792363	0.00766299
C4orf33	612.143	-0.434986	0.148973	-2.9199	0.00350144	0.0238456
PCDH18	124.3	-0.946956	0.277586	-3.4114	0.000646311	0.0065439
SLC7A11	2695.1	0.578303	0.0944055	6.12574	9.02648e-10	7.35874e-08
LOC124900780	45.0292	1.34232	0.447816	2.99748	0.00272219	0.0196873
ELF2	1854.8	-0.284553	0.106567	-2.67019	0.00758091	0.0426426
MGARP	347.438	-1.13145	0.170605	-6.63201	3.31142e-11	4.21251e-09
MAML3	144.38	-1.17566	0.292165	-4.02395	5.72305e-05	0.000918883
LOC124900783	54.8202	2.06064	0.439296	4.69077	2.72178e-06	7.49151e-05
LOC101927516	16.5049	3.90162	1.01791	3.83295	0.000126614	0.00174975
SCOC	2666.78	-0.497501	0.103016	-4.82938	1.36957e-06	4.18784e-05
CLGN	1125.24	-0.397243	0.136483	-2.91057	0.00360767	0.0244015
ELMOD2	2810.9	-0.431659	0.0882673	-4.89036	1.00651e-06	3.26911e-05
TNRC18P1	3.55925	5.64319	1.90211	2.9668	0.00300914	0.0211685
HHIP	266.297	0.677849	0.176147	3.8482	0.000118987	0.00165705
LOC124900791	63.9636	2.7521	0.421466	6.52983	6.58424e-11	7.68613e-09
ABCE1	8766.41	-0.333303	0.0846573	-3.93708	8.24779e-05	0.00122429
OTUD4	2532.94	0.279815	0.0946213	2.95721	0.00310437	0.0217153
LRBA	4392.15	0.225226	0.0860755	2.61661	0.00888077	0.0480876
FBXW7	1488.23	0.935029	0.148907	6.27929	3.40131e-10	3.15416e-08
TRIM2	1473.25	-0.574212	0.0949782	-6.04572	1.48743e-09	1.10794e-07
MAP9	1523.89	-0.490841	0.117393	-4.18119	2.89983e-05	0.000527789
GUCY1B1	867.843	-0.411068	0.129724	-3.16878	0.00153078	0.0126629
FNIP2	1040.75	0.360857	0.0995148	3.62617	0.000287661	0.00345141
MARCHF1	194.349	1.11501	0.25178	4.4285	9.48906e-06	0.000210874
DDX60	97.1409	-0.720123	0.246974	-2.91579	0.00354792	0.0240555
PALLD	1418.48	-0.365038	0.116274	-3.13947	0.00169252	0.0136926
LOC124900809	44.7346	1.40402	0.507435	2.7669	0.00565917	0.034422
LOC102723331	203.569	1.24705	0.228586	5.4555	4.88341e-08	2.39287e-06
CLCN3	2948.26	-0.261685	0.0993873	-2.63298	0.00846394	0.0463613
HPF1	1035.31	-0.602776	0.12467	-4.83499	1.33152e-06	4.10948e-05
GALNT7	1525.36	-0.334228	0.097978	-3.41126	0.000646641	0.0065439
LOC124900812	113.286	1.75824	0.367618	4.78279	1.72876e-06	5.05848e-05
WDR17	484.4	-0.497771	0.122525	-4.0626	4.853e-05	0.000809548
SPCS3	7549.39	-0.399089	0.0927483	-4.30293	1.68555e-05	0.000338561
AGA	564.069	-0.469802	0.134108	-3.50316	0.000459766	0.00502979
LOC124900623	98.2999	1.19196	0.29545	4.03438	5.47466e-05	0.000888345
LOC124900819	106.702	1.98242	0.363501	5.45369	4.93349e-08	2.41146e-06
LOC105377572	39.0185	2.92145	0.539488	5.41522	6.12126e-08	2.90613e-06
DCTD	718.017	-0.358049	0.136731	-2.61864	0.0088282	0.0478807
ING2	194.565	0.535932	0.206008	2.60151	0.00928131	0.0496462
RWDD4	619.88	-0.492413	0.120033	-4.10231	4.09039e-05	0.000699775
TRAPPC11	945.73	-0.317272	0.0965353	-3.28659	0.00101409	0.00922725
PRIMPOL	285.75	-1.1864	0.190592	-6.22485	4.8203e-10	4.27048e-08
CFAP97	1937.85	-0.326567	0.0904039	-3.61231	0.000303483	0.00358917
LRP2BP	182.104	1.00877	0.251563	4.01003	6.07099e-05	0.000962598
CCDC110	72.1643	-0.904948	0.346383	-2.61256	0.00898666	0.0484752
FAT1	4025.24	0.376288	0.0948822	3.96585	7.31351e-05	0.00111131
CCDC127	581.492	-0.333485	0.118065	-2.8246	0.00473399	0.0301399
SDHA	3134.4	0.298114	0.111022	2.68518	0.00724913	0.0411862
SLC9A3-AS1	75.6281	1.42626	0.428449	3.3289	0.000871898	0.00825123
CEP72	498.51	0.880978	0.134465	6.55171	5.68837e-11	6.80034e-09
TPPP	97.8408	1.29094	0.352425	3.66302	0.000249254	0.00308575
ZDHHC11B	83.4446	1.50074	0.33413	4.4915	7.07249e-06	0.000164541
ZDHHC11	95.8164	0.768162	0.259083	2.96493	0.00302755	0.0212603
BRD9	745.241	0.552959	0.118215	4.67756	2.90313e-06	7.89213e-05
SDHAP3	163.19	0.695396	0.2035	3.41718	0.000632739	0.00644594
ICE1	3045.2	0.3361	0.0988522	3.40003	0.000673782	0.006755
NSUN2	3155.11	0.386081	0.0753732	5.12226	3.01891e-07	1.17241e-05
SRD5A1	399.62	0.479389	0.145891	3.28593	0.00101645	0.00924027
LOC124900934	4.27706	6.0516	1.72969	3.49866	0.000467606	0.0050959
LINC02102	6.87523	4.17374	1.52979	2.7283	0.00636609	0.0375708
TENT4A	1148.18	0.956496	0.113468	8.42963	3.46746e-17	1.67834e-14
CCT5	18317.7	-0.239225	0.0808111	-2.9603	0.00307342	0.021514
CMBL	593.823	-0.533598	0.122125	-4.36928	1.24654e-05	0.000263447
TRIO	2599.12	0.95792	0.101796	9.41021	4.95133e-21	3.93036e-18
LOC124900943	41.6963	2.10479	0.524346	4.01411	5.96701e-05	0.000951891
LOC124900944	37.4481	1.89279	0.410247	4.61378	3.95418e-06	0.000102042
RETREG1	280.52	-0.512855	0.169246	-3.03024	0.00244361	0.0181964
MYO10	986.023	0.694811	0.107991	6.43398	1.24309e-10	1.34071e-08
MTMR12	1117.22	-0.360753	0.106536	-3.38621	0.000708644	0.00701749
LOC646652	109.47	1.14142	0.28106	4.06113	4.88367e-05	0.00081374
LOC124900960	49.5074	1.4341	0.373772	3.83682	0.000124638	0.00172605
SLC1A3-AS1	31.8814	1.29057	0.469989	2.74595	0.00603352	0.0361192
NIPBL	3413.58	0.331554	0.111435	2.97531	0.00292697	0.0207597
PTGER4	67.5708	1.51129	0.386118	3.91406	9.07565e-05	0.00132822
TTC33	945.693	-0.405476	0.124776	-3.24963	0.00115555	0.0102283
SELENOP	52.0751	-1.43501	0.383317	-3.74367	0.000181354	0.00238027
HMGCS1	2642.88	0.251992	0.0848231	2.9708	0.00297026	0.0209693
NNT-AS1	352.404	-0.672078	0.166304	-4.04126	5.31659e-05	0.000865404
NNT	2502.23	0.246199	0.0871451	2.82516	0.00472565	0.0301061
EMB	1858.4	-0.256975	0.0889043	-2.89046	0.00384673	0.0256255
PARP8	613.647	-0.553573	0.142137	-3.89464	9.8343e-05	0.00142503
LOC124900974	3.83564	5.4277	1.94018	2.79753	0.00514951	0.0320754
MOCS2	1367.83	-0.46549	0.116398	-3.9991	6.35826e-05	0.00100222
MOCS2-DT	180.715	-1.43278	0.210318	-6.81247	9.59401e-12	1.41674e-09
NDUFS4	803.36	-0.386026	0.133673	-2.88784	0.00387896	0.0257734
GPX8	1556.4	-0.503826	0.112971	-4.45978	8.20427e-06	0.000186073
IL6ST	3736.17	0.295735	0.0869819	3.39996	0.000673968	0.006755
RAB3C	172.16	-0.773389	0.1858	-4.16248	3.14815e-05	0.000561825
LOC107986347	43.448	1.55024	0.517725	2.99433	0.00275052	0.0198415
PART1	10.1971	2.68541	0.977411	2.74748	0.0060056	0.0359738
ZSWIM6	730.194	0.598792	0.138691	4.31747	1.57828e-05	0.000319601
KIF2A	3022	-0.290278	0.107206	-2.70767	0.00677574	0.0391945
IPO11	1902.42	-0.30441	0.0980272	-3.10536	0.00190044	0.0150436
SREK1IP1	2972.67	-0.324105	0.115761	-2.79976	0.005114	0.0319106
LOC124900985	38.6591	1.32436	0.495221	2.67428	0.00748906	0.0421977
LOC124900986	160.633	0.649673	0.248804	2.61119	0.00902283	0.0486439
TRAPPC13	1125.74	-0.355652	0.12007	-2.96205	0.00305602	0.02143
LOC124900987	100.648	0.853064	0.314636	2.71127	0.00670259	0.0389154
SREK1	2759.4	0.842889	0.101119	8.33565	7.70737e-17	3.4762e-14
MAST4	303.775	0.729909	0.214713	3.39947	0.000675175	0.00675791
CCNB1	7199.99	-0.298855	0.103891	-2.87662	0.00401961	0.0265455
MAP1B	4542.02	0.331252	0.100216	3.30539	0.000948451	0.00877446
MRPS27	4360.83	-0.30926	0.0791119	-3.90915	9.2623e-05	0.00135157
LOC107986422	111.072	1.69032	0.299677	5.64045	1.69606e-08	9.37559e-07
TNPO1	13333.5	-0.249219	0.0776168	-3.21088	0.00132327	0.0113436
ENC1	227.049	0.737287	0.203529	3.62251	0.000291756	0.00348789
ANKRD31	68.6878	-1.01037	0.36258	-2.78661	0.00532628	0.0328567
POLK	1197.6	-0.473626	0.127247	-3.7221	0.000197573	0.00255263
F2R	670.278	-0.484224	0.10706	-4.52291	6.09938e-06	0.00014654
AGGF1	1970.03	-0.282211	0.0919511	-3.06915	0.0021467	0.0165175
ZBED3	194.897	0.82404	0.203868	4.04204	5.29886e-05	0.000864768
WDR41	2072.93	-0.418083	0.0924917	-4.52023	6.17732e-06	0.000147876
LOC124901009	9.15066	2.9621	1.02317	2.89501	0.00379143	0.0253849
TBCA	3975.2	-0.396866	0.106519	-3.72577	0.00019472	0.00252563
SCAMP1	2679.85	-0.390237	0.100833	-3.87014	0.000108772	0.00154074
ARSB	574.458	-0.381098	0.136056	-2.80104	0.00509376	0.0318458
CMYA5	52.5966	1.12833	0.356521	3.16484	0.00155171	0.0127934
ANKRD34B	142.831	-0.9583	0.256429	-3.7371	0.000186155	0.00243362
CKMT2	51.3541	1.16967	0.444497	2.63146	0.00850195	0.0465293
ZCCHC9	858.479	-0.444418	0.140675	-3.15918	0.00158215	0.0130011
TMEM167A	3440.98	-0.300035	0.0907888	-3.30476	0.000950587	0.0087864
LOC124901021	5.41042	4.42169	1.61493	2.738	0.00618148	0.036772
RASA1	755.281	0.394585	0.151391	2.60639	0.0091501	0.0490899
LOC644285	64.8334	2.17192	0.461425	4.70699	2.51406e-06	6.9876e-05
CETN3	839.198	-0.426856	0.135205	-3.1571	0.00159348	0.0130834
ADGRV1	1395.4	0.963884	0.123271	7.81922	5.31504e-15	1.62272e-12
ARRDC3	412.078	-0.920373	0.211856	-4.34433	1.39701e-05	0.000289997
POU5F2	38.4234	1.28005	0.466411	2.74446	0.00606106	0.0362185
RFESD	86.1778	-0.758689	0.245245	-3.0936	0.00197747	0.0155233
ELL2	1056.88	0.263254	0.0920095	2.86116	0.00422097	0.0275271
CHD1	4533.72	0.429866	0.0971531	4.42462	9.66106e-06	0.000213977
LOC105379102	55.8736	1.86647	0.474583	3.93287	8.39393e-05	0.00124002
NUDT12	1241.76	-0.936034	0.109984	-8.51065	1.72964e-17	9.53464e-15
LOC124901038	131.143	2.07695	0.382601	5.4285	5.68302e-08	2.72414e-06
LOC124901040	44.6708	1.38835	0.45152	3.07482	0.00210628	0.0162947
PJA2	2624.57	-0.368435	0.087068	-4.23158	2.3206e-05	0.000439011
SLC25A46	3259.48	-0.399053	0.0811533	-4.91727	8.7758e-07	2.88337e-05
NREP	369.19	-0.590716	0.184869	-3.19532	0.00139677	0.0118154
APC	2733.43	0.323904	0.106276	3.04775	0.00230561	0.0174527
TRIM36	274.753	0.493582	0.167538	2.94609	0.00321815	0.0223302
COMMD10	672.234	-0.501834	0.148787	-3.37283	0.000743995	0.00728755
SEMA6A	622.675	0.525315	0.142996	3.67362	0.000239138	0.00298847
DTWD2	598.872	-0.501733	0.12691	-3.95345	7.70325e-05	0.00115811
TNFAIP8	324.526	-1.23843	0.20229	-6.12204	9.2385e-10	7.45276e-08
LOC102723444	23.2378	2.00471	0.733553	2.73288	0.0062783	0.037203
HSD17B4	3434.22	-0.227437	0.0793286	-2.86702	0.00414351	0.0271912
SNX2	3253.2	-0.304076	0.108542	-2.80147	0.00508708	0.0318163
ZNF608	811.599	0.430252	0.143024	3.00824	0.00262767	0.0191643
SLC12A2	2075.59	0.355047	0.0927834	3.82662	0.000129913	0.00178294
FBN2	2775.99	0.418246	0.0809038	5.16968	2.345e-07	9.36349e-06
LOC105379169	4.35663	5.82423	1.70878	3.40842	0.000653401	0.00659549
MINAR2	5.35962	-4.70466	1.61489	-2.9133	0.00357628	0.024214
CHSY3	236.053	0.952309	0.169138	5.63037	1.79827e-08	9.88551e-07
HINT1	6003.88	-0.293477	0.0885387	-3.31467	0.000917508	0.00853631
LYRM7	2502.12	-0.490729	0.0922893	-5.31729	1.05321e-07	4.76105e-06
LOC105379173	158.918	0.842834	0.258203	3.26423	0.00109763	0.00979429
HSPA4	11200.7	-0.254621	0.071973	-3.53772	0.000403596	0.0045174
C5orf15	3664.4	-0.437771	0.0761966	-5.74527	9.17724e-09	5.51576e-07
VDAC1	7901.19	-0.19775	0.0661714	-2.98846	0.00280389	0.0201023
TCF7	256.533	0.52883	0.172898	3.05863	0.0022235	0.0169518
SKP1	3966.75	-0.29099	0.0965747	-3.01311	0.00258582	0.0189427
CDKL3	94.1877	-0.938817	0.280887	-3.34233	0.000830796	0.00794178
UBE2B	634.887	-0.48377	0.164457	-2.94161	0.00326508	0.0225376
CDKN2AIPNL	1242.8	-0.508689	0.116444	-4.36852	1.25089e-05	0.000264083
JADE2	187.41	-0.658376	0.226396	-2.90807	0.0036367	0.0245477
DDX46	4160.5	0.70054	0.0869577	8.05611	7.87633e-16	3.00588e-13
C5orf24	3158.97	-0.348292	0.0969761	-3.59153	0.000328746	0.00381965
MACROH2A1	4688.5	-0.298496	0.0702964	-4.24625	2.17377e-05	0.000416796
PKD2L2-DT	136.763	-0.78023	0.276724	-2.81953	0.00480945	0.0304737
KIF20A	2260.08	-0.322653	0.121597	-2.65347	0.00796697	0.0442384
CDC25C	785.24	-0.397086	0.141686	-2.80258	0.00506958	0.031777
EGR1	126.571	3.60045	0.307282	11.7171	1.04172e-31	5.16823e-28
LOC124901079	69.7578	1.47886	0.372833	3.96654	7.29227e-05	0.00110893
SNORA74A	53.2314	4.43027	0.582961	7.59961	2.97031e-14	7.18851e-12
PAIP2	2515.31	-0.3828	0.120155	-3.18589	0.0014431	0.0121349
UBE2D2	2411.45	-0.305465	0.0870331	-3.50976	0.000448513	0.00492843
SLC25A2	4.507	5.62314	1.87118	3.00513	0.00265466	0.0193186
TAF7	3125.29	-0.454363	0.102238	-4.44418	8.82262e-06	0.000198284
DIAPH1	2797.92	0.325932	0.0941662	3.46124	0.00053769	0.00568182
DIAPH1-AS1	23.0356	2.80266	0.662688	4.22923	2.34498e-05	0.0004432
PCDH1	140.039	-0.914609	0.232433	-3.93493	8.32193e-05	0.00123245
RNF14	2055.72	-0.486842	0.0980795	-4.96375	6.91447e-07	2.3456e-05
GNPDA1	1609.08	-0.551865	0.0844814	-6.53238	6.47309e-11	7.6011e-09
NDFIP1	2194.19	-0.564422	0.104423	-5.40514	6.47576e-08	3.03995e-06
SPRY4	20.5334	2.26758	0.727886	3.11529	0.00183763	0.0146643
ARHGAP26	400.029	0.701205	0.167443	4.18771	2.81782e-05	0.00051634
LOC107986457	29.969	2.35476	0.62844	3.74699	0.000178969	0.00235521
YIPF5	1702.05	-0.25779	0.0879098	-2.93244	0.00336314	0.023094
LARS1	8782.08	-0.292315	0.0884035	-3.30661	0.000944339	0.00874902
TCERG1	4309.77	0.300359	0.103968	2.88895	0.00386524	0.0257143
PPARGC1B	856.285	0.6924	0.114261	6.05982	1.36273e-09	1.03648e-07
SLC26A2	1637.47	-0.675592	0.100671	-6.7109	1.93424e-11	2.57618e-09
RPS14	20594.3	-0.369251	0.137042	-2.69444	0.00705073	0.0404144
DCTN4	3513.1	-0.387474	0.0762272	-5.08314	3.71238e-07	1.40061e-05
SMIM3	161.182	-0.749821	0.206466	-3.63169	0.000281573	0.00339891
SLC36A1	514.883	0.390069	0.143107	2.72573	0.00641601	0.0378122
FAM114A2	962.477	-0.796038	0.130791	-6.08632	1.15533e-09	9.02655e-08
HAND1	159.212	0.735746	0.238957	3.07899	0.00207703	0.0161294
LARP1	8587.33	0.414235	0.0852449	4.85935	1.17772e-06	3.70392e-05
FAXDC2	102.315	1.07814	0.298318	3.61407	0.000301427	0.00357274
UBLCP1	1304.43	-0.416433	0.115719	-3.59866	0.000319857	0.00373385
TTC1	2284.05	-0.293343	0.107692	-2.72391	0.00645141	0.037952
FAM200C	421.041	-0.86546	0.16167	-5.35324	8.63927e-08	3.95037e-06
PTTG1	1863.18	-0.338795	0.109491	-3.09426	0.00197304	0.0154947
CCNG1	10021.9	-0.405148	0.0872151	-4.64538	3.39447e-06	8.98176e-05
HMMR	2992.15	-0.739424	0.120345	-6.14421	8.03601e-10	6.67257e-08
MAT2B	2268.99	-0.537879	0.0889825	-6.04477	1.49624e-09	1.10794e-07
WWC1	694.931	0.479415	0.118939	4.03075	5.55991e-05	0.000899238
PANK3	7369.29	0.31666	0.0870364	3.63825	0.000274495	0.00333171
NPM1	80097.6	-0.30377	0.0983092	-3.08995	0.00200192	0.0156533
LOC107986476	22.718	1.64983	0.577206	2.8583	0.00425922	0.0277292
RPL26L1	1497.7	-0.417045	0.121944	-3.41996	0.000626306	0.00639026
ATP6V0E1	1483.2	-0.34243	0.112807	-3.03555	0.00240099	0.0179512
LOC124901136	6.4384	-3.47125	1.19051	-2.91578	0.00354801	0.0240555
STC2	2064	0.868764	0.0879753	9.87509	5.33869e-23	6.23213e-20
BOD1	2904.29	-0.488581	0.0978301	-4.99417	5.90882e-07	2.06809e-05
CPLX2	17.728	2.93846	0.802747	3.6605	0.000251722	0.00310854
LOC105377744	10.9813	5.86486	1.48965	3.93707	8.24833e-05	0.00122429
KIAA1191	4075.56	-0.288583	0.0867353	-3.32716	0.00087735	0.00827913
NOP16	1164.89	0.415305	0.104549	3.97236	7.11647e-05	0.00108803
TSPAN17	882.488	-0.519323	0.153348	-3.38656	0.000707736	0.007012
LOC124901145	19.4096	1.756	0.606902	2.89338	0.00381115	0.025474
NSD1	7544.01	0.261516	0.0858477	3.04628	0.0023169	0.0175032
RGS14	237.348	-0.617572	0.22888	-2.69824	0.00697076	0.0400506
DOK3	61.0281	1.29212	0.417808	3.0926	0.00198408	0.0155529
HNRNPAB	6282.6	0.429929	0.0799842	5.37518	7.65051e-08	3.53939e-06
PHYKPL	637.323	0.519052	0.124064	4.18376	2.86731e-05	0.000523475
LOC124901148	12.5591	2.94379	0.830825	3.54321	0.000395281	0.00443936
CNOT6	2973.36	0.256327	0.0934427	2.74315	0.00608534	0.0363527
TRIM41	757.275	0.476083	0.156761	3.03699	0.0023895	0.017901
SNORD96A	207.283	-0.530394	0.193428	-2.74207	0.00610533	0.0364283
TRIM52-AS1	444.447	-0.646362	0.135085	-4.78484	1.71122e-06	5.01613e-05
DUSP22	767.934	-0.545623	0.117093	-4.65973	3.1662e-06	8.46809e-05
EXOC2	2590	-0.264518	0.0888862	-2.97592	0.0029211	0.0207329
LOC105374879	37.9034	2.10969	0.523799	4.02767	5.63316e-05	0.000908124
LOC107986555	3.46853	-4.43716	1.65761	-2.67684	0.00743205	0.0419951
LOC107986514	76.9051	1.4651	0.452254	3.23955	0.00119717	0.0104845
LOC124901239	32.1412	3.1068	0.555063	5.5972	2.17838e-08	1.1621e-06
LOC107986512	19.5279	1.54749	0.59217	2.61325	0.00896858	0.0484283
LOC124901241	58.1416	2.64682	0.426148	6.21104	5.26349e-10	4.6424e-08
SERPINB1	466.783	-0.480764	0.174309	-2.7581	0.00581377	0.0351429
SERPINB6	1626.91	-0.2487	0.0955489	-2.60285	0.00924519	0.0494797
HTATSF1P2	102.151	-0.820434	0.223584	-3.66947	0.00024305	0.00301836
SLC22A23	585.957	0.416992	0.14405	2.89478	0.00379427	0.0253949
LOC105374897	149.037	1.80918	0.226466	7.98873	1.36335e-15	4.83137e-13
FARS2	688.844	0.426041	0.137847	3.09069	0.00199694	0.0156328
RREB1	1060.06	0.405023	0.116847	3.46627	0.000527738	0.00560162
DSP-AS1	123.041	0.968141	0.262811	3.68379	0.000229794	0.00288259
PIP5K1P1	7.27392	4.5455	1.64349	2.76576	0.00567904	0.0345111
SLC35B3	480.01	-0.509932	0.123065	-4.14359	3.41911e-05	0.000602075
TMEM14B-DT	24.202	-1.93481	0.617447	-3.13356	0.00172698	0.0139204
TMEM14B	2500.27	-0.442826	0.112347	-3.94161	8.09381e-05	0.00120768
ERVFRD-1	42.8493	2.26341	0.477293	4.7422	2.11415e-06	5.97653e-05
TMEM170B	1582.18	-0.34358	0.105473	-3.25751	0.00112395	0.00999316
HIVEP1	1029.69	0.785069	0.137908	5.69269	1.25053e-08	7.21416e-07
GFOD1	693.801	0.873674	0.145718	5.99563	2.02695e-09	1.44175e-07
SIRT5	192.398	-0.596509	0.220108	-2.71007	0.00672688	0.0389994
CD83	222.359	-0.814517	0.197635	-4.12132	3.7671e-05	0.000654623
JARID2	1280.21	0.40424	0.118833	3.40176	0.000669529	0.0067173
LOC105374947	49.1446	1.57716	0.514614	3.06474	0.00217857	0.0166973
LOC124901267	58.5776	1.99007	0.534886	3.72054	0.000198796	0.00256342
ATXN1	1006.99	0.473717	0.129927	3.64603	0.00026632	0.00325238
STMND1	33.1634	-1.21283	0.439147	-2.76178	0.00574878	0.0348137
CAP2	421.642	-0.905674	0.153613	-5.8958	3.72874e-09	2.45837e-07
NUP153	7781.35	0.28941	0.083417	3.46943	0.000521562	0.00555726
KDM1B	1381.25	-0.47982	0.120154	-3.99338	6.51374e-05	0.00102044
RNF144B	173.545	-0.58806	0.212762	-2.76393	0.00571093	0.0346691
ID4	1651.28	0.836444	0.09885	8.46175	2.63399e-17	1.37557e-14
E2F3	2442.05	0.35457	0.102039	3.47484	0.000511156	0.00548022
E2F3-IT1	18.8727	2.41784	0.756815	3.19476	0.00139948	0.0118333
LOC124901273	6.61133	4.14747	1.30938	3.1675	0.00153757	0.0127032
LOC105374968	12.1369	2.68231	0.839979	3.19331	0.0014065	0.0118775
LOC105374966	25.5299	1.97435	0.567603	3.47839	0.000504428	0.0054198
TDP2	1564.05	-0.395499	0.101901	-3.8812	0.000103941	0.00148534
ACOT13	965.018	-0.34637	0.131833	-2.62735	0.00860535	0.0469357
LOC124901279	92.1886	1.63159	0.321894	5.06873	4.00481e-07	1.49671e-05
C6orf62	3490.55	-0.300812	0.0729612	-4.12291	3.74115e-05	0.000650685
H3C1	1958.29	0.906634	0.244016	3.71547	0.000202826	0.00260692
H4C1	1276.47	0.911098	0.187825	4.85078	1.22978e-06	3.81924e-05
H3C2	8274.09	0.762274	0.217814	3.49965	0.000465863	0.00508305
H2AC4	1431.52	0.937287	0.24798	3.77969	0.000157026	0.00210696
H1-2	30398.1	0.586819	0.116369	5.04273	4.58945e-07	1.67731e-05
H4C3	10728.1	0.455446	0.116346	3.91459	9.05579e-05	0.00132727
H2BC4	6319.51	0.721656	0.109469	6.59232	4.32995e-11	5.33714e-09
H2AC6	4762.27	0.798943	0.238928	3.34387	0.000826194	0.00792068
H1-4	22741.1	0.59992	0.136176	4.40548	1.0555e-05	0.000230434
H2BC5	7164.39	0.713139	0.11203	6.36563	1.94494e-10	1.95926e-08
H2BC7	1262.49	0.612544	0.138078	4.43623	9.15486e-06	0.000204823
H4C5	9796.42	0.531707	0.107698	4.93702	7.93264e-07	2.6369e-05
H4C8	3929.02	0.626764	0.13908	4.5065	6.59067e-06	0.000155335
BTN3A2	351.268	-1.02959	0.154332	-6.67129	2.53562e-11	3.31048e-09
BTN2A2	743.693	-0.352592	0.104338	-3.37931	0.000726685	0.00716041
BTN3A1	222.374	-0.966145	0.192129	-5.02861	4.94037e-07	1.78258e-05
H2BC11	12080.1	0.648034	0.137848	4.70107	2.58802e-06	7.16308e-05
H2AC11	8759.96	0.867481	0.222622	3.89664	9.75344e-05	0.00141489
H2BC12	13815.3	0.640062	0.235508	2.71779	0.00657201	0.0384497
H2AC12	7686.71	0.7681	0.279013	2.75292	0.00590665	0.0355312
TRQ-CTG5-1	80.1275	-1.14824	0.3654	-3.14241	0.00167565	0.0136061
ZNF204P	815.346	-0.874575	0.126904	-6.8916	5.51669e-12	8.35716e-10
LOC124901291	36.6331	-1.25027	0.380254	-3.28799	0.00100905	0.00919827
H2BC13	2124.91	0.685759	0.169061	4.05629	4.98574e-05	0.000825178
H2AC13	5751.7	0.85271	0.236775	3.60135	0.000316573	0.00370861
H2BC15	1888.28	0.781094	0.13814	5.65437	1.56421e-08	8.74415e-07
H2AC16	800.887	0.710749	0.213591	3.32761	0.000875933	0.00827707
H3C12	1576.28	0.692656	0.172734	4.00996	6.07293e-05	0.000962598
H2AC17	3404.38	0.901606	0.15582	5.7862	7.19972e-09	4.42348e-07
H2BC17	4929.54	0.769039	0.131435	5.85112	4.88277e-09	3.08594e-07
OR2B2	5.72061	3.31434	1.18223	2.80346	0.00505574	0.0317154
ZSCAN31	153.028	-0.663561	0.232547	-2.85345	0.00432468	0.0280743
BRD2	470.357	0.431371	0.153597	2.80846	0.00497786	0.0313208
ITPR3	1137.79	0.608174	0.150492	4.04125	5.31672e-05	0.000865404
UQCC2	1493.52	-0.46826	0.103002	-4.54612	5.46446e-06	0.000134211
SNRPC	3552.31	-0.233414	0.0877815	-2.65903	0.00783652	0.0437087
BLTP3A	1713.87	0.23902	0.0919444	2.59962	0.00933284	0.0498547
SCUBE3	114.265	1.48402	0.273854	5.41901	5.99291e-08	2.85202e-06
SCUBE3-AS1	113.508	2.03812	0.288925	7.05413	1.73682e-12	2.89987e-10
FANCE	438.666	-0.738316	0.16773	-4.40181	1.07354e-05	0.000233345
RPL10A	18753.4	-0.307879	0.0882141	-3.49014	0.000482775	0.00522963
SRPK1	8340.12	-0.234849	0.0777503	-3.02055	0.00252317	0.0185866
LOC124901311	159.287	1.34713	0.285507	4.7184	2.37705e-06	6.64404e-05
BRPF3	625.07	0.467408	0.14693	3.18116	0.00146687	0.0122776
KCTD20	4085.64	-0.402012	0.0822621	-4.88696	1.02404e-06	3.31519e-05
PPIL1	2882.97	-0.379442	0.0961653	-3.94573	7.95575e-05	0.00119156
CCDC167	811.579	-0.366675	0.140589	-2.60814	0.00910361	0.0488802
ZFAND3	640.048	0.618641	0.114457	5.40503	6.4797e-08	3.03995e-06
LOC124901314	175.973	1.92939	0.253811	7.6017	2.92267e-14	7.16053e-12
GLO1	15383.2	-0.316504	0.0800007	-3.95626	7.61312e-05	0.00114803
KCNK5	236.156	1.00843	0.209909	4.80411	1.55442e-06	4.63176e-05
NFYA	1297.92	0.486873	0.121382	4.01107	6.04447e-05	0.000961929
USP49	487.723	0.487334	0.140634	3.46527	0.00052969	0.0056115
MED20	799.241	-0.403813	0.105976	-3.81043	0.000138726	0.00188951
MRPS10	1877.55	-0.273682	0.0906814	-3.01806	0.00254394	0.0186953
TRERF1	191.48	-1.00585	0.197114	-5.1029	3.34483e-07	1.27896e-05
LOC401261	42.7779	1.43832	0.408234	3.52327	0.000426259	0.00472698
RPL7L1	11315.5	-0.259275	0.0661125	-3.92172	8.7919e-05	0.00129433
PPP2R5D	1503.16	-0.248841	0.0930785	-2.67345	0.00750749	0.0422776
MEA1	1525.49	-0.33494	0.12002	-2.79069	0.0052596	0.0325668
XPO5	3677.77	0.263272	0.0751201	3.50468	0.000457161	0.00500682
POLH	1139.68	-0.337973	0.0969297	-3.48678	0.000488871	0.00528412
RSPH9	21.9481	1.59928	0.55234	2.89547	0.00378596	0.0253569
VEGFA	813.091	0.685924	0.113575	6.03941	1.54675e-09	1.1285e-07
HSP90AB1	45059.8	-0.239984	0.0662185	-3.62412	0.000289943	0.0034704
ENPP4	1132.74	-0.37339	0.109691	-3.40402	0.000664025	0.00667557
TDRD6	58.6474	1.2163	0.40388	3.01154	0.00259923	0.0190058
TNFRSF21	335.063	0.428623	0.146487	2.92601	0.00343342	0.0234467
CENPQ	797.842	-0.391752	0.144609	-2.70905	0.0067477	0.0390973
LOC730101	372.756	-0.952714	0.154987	-6.14708	7.89237e-10	6.58084e-08
TMEM14A	600.066	-0.356231	0.136576	-2.6083	0.00909941	0.0488802
GSTA4	765.495	-0.530428	0.137408	-3.86025	0.00011327	0.00159535
FBXO9	1823.7	-0.296684	0.0910914	-3.25699	0.00112599	0.0100056
RPS16P5	36.824	1.84023	0.466547	3.94435	8.00173e-05	0.00119664
DST	4322.11	0.538537	0.110958	4.85352	1.21288e-06	3.78452e-05
LINC00680	212.853	-0.441648	0.166125	-2.65852	0.00784848	0.0437386
LOC101927293	144.315	-0.588418	0.211998	-2.77559	0.00551024	0.0337502
LMBRD1	652.059	-0.366911	0.125528	-2.92294	0.00346739	0.0236461
SDHAF4	218.035	-0.695277	0.179172	-3.8805	0.000104242	0.00148745
LOC124901339	26.7013	1.5638	0.551567	2.83519	0.0045798	0.0293086
LINC00472	180.691	0.700273	0.262752	2.66515	0.0076955	0.0430918
LOC124901340	30.5574	2.23531	0.553784	4.03643	5.42715e-05	0.000881356
KCNQ5-AS1	6.42093	5.45019	1.48468	3.67094	0.000241656	0.00301047
EEF1A1	233629	-0.294483	0.0805196	-3.65728	0.000254901	0.00313998
SLC17A5	620.563	-0.378889	0.116813	-3.24355	0.00118048	0.0103851
LOC124901344	90.0726	1.00774	0.372139	2.70796	0.00676989	0.0391801
LOC105377862	4.5768	5.19452	1.5544	3.34182	0.000832323	0.00795255
IRAK1BP1	335.519	-0.510163	0.148969	-3.42463	0.000615639	0.00630982
LOC124901346	105.208	1.45472	0.294651	4.93708	7.93029e-07	2.6369e-05
LOC100506851	8.14152	2.32938	0.86632	2.68883	0.00717037	0.0408662
BCKDHB	1284.71	0.67758	0.135929	4.9848	6.20272e-07	2.14448e-05
LOC105377871	15.0239	3.05958	1.02352	2.98927	0.00279641	0.0200625
UBE3D	764.022	0.358136	0.133907	2.67451	0.00748379	0.04218
PGM3	1654.44	-0.422425	0.0962354	-4.3895	1.13612e-05	0.000243743
SNX14	1657.69	-0.475597	0.123339	-3.85601	0.000115253	0.00161525
SNHG5	2857.96	-0.301412	0.0937474	-3.21515	0.00130377	0.0112151
PM20D2	3250.03	-0.362428	0.0934331	-3.87902	0.00010488	0.00149307
RRAGD	999.97	-0.513069	0.111145	-4.61622	3.90794e-06	0.00010098
LOC124901360	34.8469	2.1477	0.529438	4.05656	4.9801e-05	0.00082496
LYRM2	2352.56	-0.316313	0.0905637	-3.49271	0.000478138	0.00519072
MDN1	6447.42	0.777958	0.0821163	9.47385	2.69713e-21	2.23019e-18
BACH2	91.6155	1.33504	0.360808	3.70015	0.000215469	0.00273401
MANEA	1507.94	-0.381239	0.0988275	-3.85762	0.000114497	0.00161034
UFL1	1299.79	-0.602651	0.10182	-5.91877	3.2436e-09	2.18201e-07
FBXL4	1227.45	-0.428898	0.12601	-3.40368	0.000664852	0.0066805
SIM1-AS1	17.842	2.01615	0.661664	3.04709	0.00231065	0.0174752
LOC105377918	9.52142	3.59535	1.27337	2.82349	0.00475038	0.0302191
POPDC3	251.076	-0.71094	0.160728	-4.42324	9.72317e-06	0.000214634
RTN4IP1	238.215	-0.539031	0.181303	-2.9731	0.00294807	0.0208646
BEND3	534.423	0.55297	0.138544	3.9913	6.57124e-05	0.00102767
PDSS2	607.856	-0.557902	0.114913	-4.85499	1.2039e-06	3.76837e-05
SNX3	2837.41	-0.329897	0.113574	-2.90469	0.00367614	0.0247803
SESN1	986.217	-0.625843	0.121622	-5.1458	2.66384e-07	1.04474e-05
CEP57L1	1388.39	-0.422906	0.100545	-4.20612	2.59789e-05	0.000483632
CD164	5561.96	-0.22109	0.0806073	-2.7428	0.00609177	0.0363801
PPIL6	132.758	-1.0007	0.249903	-4.00436	6.21865e-05	0.000983339
AK9	169.461	-0.850689	0.249535	-3.4091	0.00065178	0.00658354
AMD1	11388.6	0.277471	0.0732683	3.78706	0.00015244	0.00205794
MFSD4B	1267.3	0.337505	0.111652	3.02283	0.00250425	0.0184981
LOC124901376	343.224	1.02294	0.171741	5.95631	2.57993e-09	1.79017e-07
REV3L	2465.86	0.433056	0.12955	3.34277	0.000829467	0.00793291
LOC107986522	55.2522	1.49076	0.424528	3.51157	0.000445466	0.00490309
FYN	2087.34	0.334593	0.100615	3.32548	0.00088265	0.00830515
FAM229B	562.022	-0.627408	0.12406	-5.0573	4.25229e-07	1.57145e-05
LAMA4	600.277	0.549462	0.160277	3.42821	0.000607585	0.0062539
MARCKS	3723.78	-0.337922	0.087468	-3.86338	0.000111827	0.0015795
HDAC2	7668.81	-0.292404	0.0862008	-3.39213	0.000693524	0.00690157
LOC107986638	6.33799	5.81648	1.63339	3.56098	0.000369467	0.00419914
COL10A1	57.207	1.31625	0.371599	3.54212	0.000396931	0.00445285
TSPYL4	502.039	-0.817287	0.145634	-5.61194	2.00066e-08	1.09074e-06
CALHM5	47.4751	-2.14184	0.475608	-4.50337	6.68858e-06	0.000156897
LOC124901387	9.37929	2.92147	1.02502	2.85015	0.00436988	0.0282856
BRD7P3	9.65418	2.28099	0.869775	2.6225	0.00872864	0.0474448
PLN	19.6214	2.11488	0.666821	3.17159	0.00151608	0.0125833
LOC107986524	35.3348	2.36375	0.521321	4.53416	5.78345e-06	0.000140653
GJA1	1925.37	-0.394507	0.0965907	-4.08431	4.42074e-05	0.00074727
HSF2	2202.67	-0.266764	0.101567	-2.62648	0.00862728	0.0470094
PKIB	203.792	-0.806556	0.262462	-3.07304	0.0021189	0.0163808
RNF217	1313.15	0.369295	0.136807	2.69938	0.00694678	0.0399707
HDDC2	2662.08	-0.317025	0.0955148	-3.31912	0.000903003	0.00844491
HEY2-AS1	16.0688	1.73345	0.617645	2.80654	0.00500761	0.0314581
TRMT11	3530.65	1.27859	0.216459	5.90685	3.48719e-09	2.31449e-07
LOC105377994	124.513	1.34212	0.287846	4.66263	3.12201e-06	8.37247e-05
ARHGAP18	542.648	-0.461408	0.145159	-3.17865	0.00147964	0.0123584
L3MBTL3	747.255	-0.348301	0.124717	-2.79272	0.00522666	0.0324439
RPS12	16125	-0.319643	0.115111	-2.77683	0.00548918	0.0336732
LOC124901403	213.278	2.15792	0.29683	7.26987	3.59847e-13	7.01714e-11
SLC2A12	290.362	-0.539488	0.174151	-3.09782	0.0019495	0.0153767
BCLAF1	13420.8	0.531022	0.0935001	5.67937	1.35189e-08	7.68718e-07
MAP3K5-AS2	5.53886	5.95349	1.58233	3.76249	0.000168231	0.00223165
PERP	3334.88	-0.537996	0.0831804	-6.46783	9.94232e-11	1.09614e-08
PBOV1	4.12254	5.10215	1.79643	2.84016	0.0045091	0.0289683
NHSL1	839.438	0.574804	0.120055	4.78785	1.68577e-06	4.95616e-05
CCDC28A-AS1	131.959	-0.98824	0.273017	-3.6197	0.000294947	0.00351545
HECA	1038.27	0.310242	0.112536	2.75684	0.00583633	0.0352364
CITED2	427.675	-0.428268	0.140491	-3.04836	0.00230092	0.0174282
LOC102723724	668.107	1.08128	0.199033	5.43264	5.55251e-08	2.66803e-06
LOC124901413	761.166	1.01662	0.299636	3.39285	0.00069169	0.00689086
VTA1	2934.52	-0.443399	0.0895156	-4.95332	7.29577e-07	2.45167e-05
HIVEP2	1228.51	0.791795	0.138542	5.7152	1.09574e-08	6.41444e-07
PHACTR2-AS1	11.3562	4.54759	1.21518	3.74232	0.000182326	0.00239144
HYMAI	42.8686	1.28057	0.482551	2.65374	0.00796045	0.0442377
UTRN	3031.6	0.75638	0.105629	7.16072	8.02541e-13	1.422e-10
LOC124901420	29.483	1.23762	0.473309	2.61483	0.0089273	0.0482483
RAB32	261.017	-0.94758	0.180451	-5.25119	1.51122e-07	6.5338e-06
LOC124901423	34.8097	1.44737	0.475487	3.04398	0.00233473	0.0175969
LOC107986659	109.259	2.33674	0.410691	5.68977	1.27213e-08	7.31753e-07
GINM1	1122.69	-0.428753	0.108807	-3.9405	8.13122e-05	0.00121144
ULBP2	207.239	-0.813019	0.206025	-3.94622	7.93942e-05	0.00119001
ULBP3	716.611	-0.632076	0.120875	-5.22917	1.70272e-07	7.17419e-06
MTHFD1L	2747.48	0.383678	0.083442	4.59814	4.26276e-06	0.000109014
AKAP12	3862.54	0.264454	0.100975	2.619	0.00881872	0.0478424
RMND1	765.726	-0.483474	0.132797	-3.64071	0.000271884	0.0033096
ARMT1	1633.76	-0.293481	0.0953867	-3.07675	0.00209274	0.0162228
SCAF8	2991.44	0.271211	0.101651	2.66807	0.00762881	0.0428271
SYNJ2	570.983	0.319878	0.121563	2.63138	0.00850399	0.0465293
SERAC1	792.377	-0.38447	0.108733	-3.53592	0.000406355	0.00454573
GTF2H5	983.781	-0.685619	0.117008	-5.85957	4.64055e-09	2.96115e-07
LOC124901447	57.201	3.26959	0.412708	7.9223	2.33165e-15	7.83193e-13
TMEM181	3031.56	0.318262	0.0804081	3.95808	7.55537e-05	0.0011402
DYNLT1	1857.25	-0.268828	0.101342	-2.65268	0.00798564	0.0442915
FNDC1	28.4767	1.62894	0.617848	2.63648	0.00837721	0.0460387
TCP1	13514.3	-0.211655	0.0729924	-2.89968	0.00373543	0.0250947
MRPL18	2349.36	-0.361138	0.104723	-3.44851	0.000563697	0.00589077
IGF2R	4127.13	0.534715	0.0704573	7.58921	3.2186e-14	7.69556e-12
PDE10A	673.961	0.6011	0.141744	4.24073	2.22793e-05	0.000425127
AFDN	4744.29	0.278048	0.0970557	2.86483	0.00417232	0.0273086
WDR27	643.536	0.624378	0.12179	5.12668	2.94894e-07	1.14974e-05
C6orf120	1251.6	-0.37633	0.0944956	-3.98251	6.81909e-05	0.00105905
LOC124901474	15.5972	2.45009	0.677506	3.61633	0.000298811	0.00355237
PDCD2	3157.44	-0.398273	0.073979	-5.38359	7.30143e-08	3.40934e-06
GPR146	79.6738	1.30136	0.34505	3.77151	0.000162263	0.0021597
LOC105375120	11.9207	3.33875	0.87739	3.80533	0.000141618	0.00192625
LOC102723758	70.094	2.63572	0.368858	7.14562	8.95896e-13	1.57337e-10
ZFAND2A	323.57	-0.526175	0.159852	-3.29164	0.000996055	0.00910489
ZFAND2A-DT	80.8749	-1.50706	0.310664	-4.85109	1.22786e-06	3.81924e-05
INTS1	1292.59	0.868879	0.326986	2.65724	0.00787838	0.0438759
MAFK	92.4857	1.31923	0.409567	3.22103	0.00127733	0.011034
MAD1L1	544.826	0.423505	0.150044	2.82254	0.00476447	0.0302853
LOC105375127	29.1933	2.56591	0.5041	5.09009	3.57898e-07	1.36063e-05
LOC105375126	5.00233	3.66427	1.36734	2.67986	0.0073654	0.0416946
EIF3B	6411.41	0.280371	0.0783029	3.5806	0.00034281	0.0039461
SDK1-AS1	496.701	2.40966	0.336005	7.17152	7.41717e-13	1.33813e-10
SDK1	296.114	1.0421	0.173007	6.02345	1.7074e-09	1.24115e-07
LOC124901577	342.767	2.94012	0.281135	10.4581	1.34589e-25	3.56379e-22
FOXK1	2315.28	0.446956	0.153099	2.91939	0.00350712	0.0238761
LOC124901581	22.6188	2.32683	0.681204	3.41576	0.000636035	0.00646503
RBAK	1110.18	0.578456	0.132546	4.36418	1.27602e-05	0.000268817
FBXL18	490.256	0.565453	0.20381	2.77442	0.00553004	0.0338405
PMS2	810.318	-0.553807	0.142982	-3.87326	0.000107387	0.00152344
RAC1	4881.03	-0.328885	0.0904345	-3.63672	0.000276128	0.00334745
ZDHHC4	679.793	-0.460524	0.124746	-3.69169	0.000222769	0.00281046
ZNF316	339.819	1.12374	0.189278	5.937	2.90279e-09	1.98641e-07
RPA3	1347.49	-0.436427	0.130461	-3.34527	0.000822027	0.00789249
UMAD1	413.198	-0.551928	0.139216	-3.96455	7.35342e-05	0.00111481
NDUFA4	2861.31	-0.390155	0.117323	-3.32549	0.000882647	0.00830515
TMEM106B	2739.38	-0.669642	0.0982136	-6.81822	9.21744e-12	1.37534e-09
ETV1	189.673	0.791413	0.220958	3.58174	0.000341317	0.00393347
ANKMY2	506.872	-0.725519	0.148554	-4.88388	1.0402e-06	3.3511e-05
BZW2	2272.96	-0.379693	0.104608	-3.62968	0.000283777	0.00341721
TSPAN13	1233.36	-0.430022	0.128523	-3.34589	0.000820192	0.007886
AHR	724.337	-0.326854	0.121697	-2.6858	0.00723561	0.0411553
CDCA7L	1186.94	-0.366999	0.107249	-3.42192	0.000621805	0.00635413
NUP42	1363.18	-0.256359	0.0966256	-2.65311	0.00797532	0.0442714
IGF2BP3	1649.38	-0.252876	0.0826083	-3.06115	0.0022049	0.0168441
GSDME	136.071	-0.578762	0.215162	-2.68989	0.00714766	0.0407836
CBX3	7900.8	-0.319122	0.0746143	-4.27696	1.89466e-05	0.000373011
SNX10	648.134	-0.686812	0.136438	-5.03388	4.8066e-07	1.74382e-05
SKAP2	1565.31	-0.566606	0.0983475	-5.76127	8.34857e-09	5.06658e-07
HOTAIRM1	469.791	-0.391355	0.138715	-2.8213	0.004783	0.0303545
HOXA3	286.572	0.525588	0.180627	2.90979	0.00361669	0.0244376
HOXA10	865.742	-0.355257	0.113643	-3.12607	0.00177159	0.0142164
LOC107986699	39.512	2.52659	0.515788	4.8985	9.65688e-07	3.14681e-05
TSL	15.6266	1.94348	0.741547	2.62084	0.00877135	0.0476244
CREB5	787.371	0.729424	0.132002	5.52584	3.27913e-08	1.69464e-06
CPVL	1729.42	-0.307979	0.101727	-3.02751	0.00246578	0.0182973
SCRN1	3464.63	-0.230056	0.0873713	-2.63309	0.00846124	0.0463593
LOC124901607	94.3472	1.5271	0.313619	4.86928	1.12005e-06	3.56209e-05
GARS1	7002.52	0.315823	0.0868636	3.63585	0.000277064	0.00335673
LOC105375222	8.77498	-5.87338	1.43869	-4.08244	4.4565e-05	0.00075134
LSM5	1771.48	-0.341455	0.0995496	-3.43	0.000603579	0.00621913
LINC00997	152.146	0.689682	0.25851	2.66792	0.00763235	0.0428322
KBTBD2	832.731	0.352588	0.124686	2.82782	0.00468664	0.0299056
BBS9	674.868	-0.377094	0.117572	-3.20735	0.00133962	0.0114425
LOC124901611	60.6526	2.12736	0.458264	4.64221	3.44704e-06	9.0966e-05
DPY19L2P1	46.9289	0.955183	0.339519	2.81334	0.00490298	0.0309182
SEPTIN7	3654.23	-0.327614	0.103019	-3.18013	0.00147211	0.0123006
MATCAP2	1180.12	-0.266783	0.0964914	-2.76484	0.00569512	0.0345944
EPDR1	180.928	-0.633719	0.226987	-2.79187	0.00524039	0.0325043
STARD3NL	1561.62	-0.441535	0.10926	-4.04116	5.31883e-05	0.000865404
TRG-AS1	36.9401	-2.31104	0.462311	-4.9989	5.76593e-07	2.02522e-05
CDK13	2183.34	0.324278	0.100476	3.22743	0.00124909	0.0108672
MPLKIP	787.563	-0.363951	0.111021	-3.27823	0.00104462	0.00944439
SUGCT	227.974	0.527719	0.181135	2.91341	0.0035751	0.024214
LOC105375244	8.65317	4.39563	1.31181	3.3508	0.000805774	0.0077813
LOC112267984	5.66685	4.88961	1.56914	3.11611	0.00183255	0.0146405
C7orf25	262.584	-0.621132	0.217889	-2.85068	0.00436253	0.0282738
PSMA2	4204.51	-0.46407	0.105491	-4.39913	1.08688e-05	0.000235471
UBE2D4	244.241	-0.50196	0.169344	-2.96414	0.00303535	0.0213
SPDYE1	54.1519	1.428	0.381788	3.7403	0.000183802	0.00240762
H2AZ2	5779.25	-0.292454	0.0788357	-3.70967	0.000207532	0.00265024
CCM2	214.21	-0.604201	0.227819	-2.65211	0.00799901	0.0443409
ADCY1	814.937	0.660981	0.1524	4.33715	1.44341e-05	0.00029762
LOC124901629	8.19187	3.74726	1.42623	2.62739	0.00860427	0.0469357
IKZF1	11.0539	-5.21367	1.41341	-3.68871	0.000225395	0.00283278
GRB10	1946.44	0.489703	0.0966064	5.06906	3.99791e-07	1.49671e-05
EGFR	472.815	0.725082	0.161487	4.49003	7.12129e-06	0.000165482
NIPSNAP2	2840.51	-0.427533	0.100506	-4.25382	2.10158e-05	0.0004057
LOC105375334	261.227	0.480251	0.16665	2.88179	0.00395422	0.0261693
LINC00174	38.6595	1.49012	0.460677	3.23463	0.00121798	0.0106387
TYW1	835.541	0.321568	0.103592	3.10418	0.00190809	0.0150921
LOC124901664	68.4948	1.77214	0.365062	4.85436	1.20776e-06	3.77448e-05
LOC124901666	24.9069	1.76451	0.675467	2.61228	0.00899405	0.0485019
AUTS2	738.914	0.842975	0.144017	5.85329	4.8195e-09	3.05569e-07
LOC124901669	93.8265	2.65095	0.351001	7.55255	4.26818e-14	9.96495e-12
LOC105375347	43.3634	2.95367	0.434178	6.80289	1.02541e-11	1.49627e-09
POM121	1217.99	0.353104	0.115696	3.05199	0.00227326	0.0172648
RFC2	2557.76	-0.299016	0.0999275	-2.99232	0.00276862	0.019907
POM121C	860.395	0.635574	0.154423	4.1158	3.85837e-05	0.0006664
SPDYE5	46.266	1.49422	0.520688	2.86971	0.00410846	0.0270154
APTR	240.638	-0.596941	0.176385	-3.3843	0.000713593	0.00704891
RSBN1L	1721.58	-0.307201	0.117474	-2.61505	0.00892133	0.0482408
MAGI2	110.876	0.872896	0.26112	3.34289	0.0008291	0.00793291
MAGI2-AS3	1003.75	-0.518217	0.115532	-4.48547	7.27518e-06	0.00016827
LOC124901687	44.1581	1.56715	0.382591	4.09614	4.20104e-05	0.000715619
LOC107986813	94.5991	1.39392	0.336841	4.1382	3.50034e-05	0.000614728
PCLO	599.705	0.577723	0.188319	3.06778	0.00215652	0.016562
DMTF1	2241.14	0.334132	0.118629	2.8166	0.0048535	0.030694
LOC105375384	95.3854	1.18163	0.283704	4.16502	3.11328e-05	0.000557493
CROT	361.318	-0.690989	0.156217	-4.42326	9.72242e-06	0.000214634
SRI	1800.88	-0.394	0.11801	-3.33871	0.000841681	0.0080188
STEAP1	184.448	-0.585865	0.208641	-2.80801	0.00498489	0.031355
STEAP2	405.05	-0.543021	0.167924	-3.23372	0.00122187	0.0106632
LOC107986715	57.2223	1.34774	0.445009	3.02856	0.00245723	0.0182704
GTPBP10	1443.01	-0.335493	0.104604	-3.20727	0.00134	0.0114425
CLDN12	1751.45	-0.407834	0.0955431	-4.26859	1.96712e-05	0.000384227
LINC02932	4.90348	-5.05158	1.5992	-3.15882	0.00158408	0.0130116
AKAP9	3128.53	0.71473	0.129343	5.52584	3.27907e-08	1.69464e-06
ERVW-1	19.801	3.89969	0.961436	4.05611	4.98974e-05	0.000825178
PEX1	1236.24	-0.385731	0.120785	-3.19354	0.00140539	0.0118731
LOC112268009	105.57	1.83718	0.347045	5.29377	1.19818e-07	5.37962e-06
LOC124901811	36.086	1.47879	0.544223	2.71725	0.00658274	0.0384785
BET1	742.471	-0.389478	0.125273	-3.10904	0.00187695	0.0148933
CASD1	472.017	-0.415313	0.148767	-2.7917	0.00524317	0.0325057
SGCE	348.941	-0.528549	0.161	-3.28292	0.00102738	0.00932683
PDK4	60.5575	-1.13287	0.358496	-3.16006	0.00157738	0.0129781
SLC25A13	2480.47	-0.269265	0.0830157	-3.24355	0.0011805	0.0103851
LMTK2	1384.69	0.37933	0.119052	3.18626	0.00144124	0.0121296
TMEM130	7.81584	-3.40832	1.2819	-2.65882	0.00784156	0.0437193
TRRAP	3547.89	0.510645	0.118247	4.31847	1.57118e-05	0.000319141
SMURF1	579.954	0.53794	0.138136	3.89428	9.84913e-05	0.00142565
ARPC1A	2973.12	-0.268478	0.0920017	-2.91819	0.00352074	0.023936
CYP3A5	59.2441	2.088	0.363898	5.73786	9.58811e-09	5.714e-07
MIR25	11.108	-2.02892	0.741196	-2.73736	0.00619352	0.0368216
AP4M1	182.578	-1.05148	0.212057	-4.95847	7.10489e-07	2.39383e-05
SPDYE3	59.5455	-1.05997	0.406198	-2.6095	0.0090674	0.0487914
PMS2P1	205.675	-0.633441	0.208436	-3.03902	0.00237352	0.0177947
STAG3L5P-PVRIG2P-PILRB	189.913	1.19696	0.203719	5.87554	4.21476e-09	2.71565e-07
PILRB	7.34009	3.81749	1.13164	3.37341	0.000742437	0.00728308
MEPCE	1292.73	0.338637	0.129019	2.62471	0.00867239	0.0472034
GIGYF1	799.745	0.668105	0.188382	3.54654	0.000390328	0.00439119
SRRT	4111.69	0.364144	0.107898	3.37488	0.000738479	0.00725142
IFT22	746.419	-0.603173	0.134045	-4.49977	6.80256e-06	0.000159194
CUX1	1412.78	0.624757	0.109254	5.71838	1.07547e-08	6.33317e-07
SPDYE6	49.3215	1.66436	0.396089	4.20199	2.64575e-05	0.000490241
SPDYE2	86.1103	1.19301	0.32872	3.62925	0.000284242	0.00341866
FBXL13	105.009	0.95838	0.244229	3.92411	8.70513e-05	0.00128346
PMPCB	2764.16	-0.24519	0.08797	-2.7872	0.00531656	0.0328172
DNAJC2	1289.34	0.340311	0.123046	2.76572	0.00567968	0.0345111
PSMC2	4284.79	-0.419788	0.0925383	-4.53638	5.72291e-06	0.000139522
ORC5	1450.55	-0.526527	0.103421	-5.09108	3.56029e-07	1.35612e-05
LINC01004	223.283	1.01737	0.264332	3.84883	0.000118683	0.00165514
LOC124901718	49.7445	1.84754	0.556213	3.32164	0.000894905	0.00838498
SYPL1	1352.62	-0.315872	0.101846	-3.10146	0.00192566	0.0152129
LAMB1	1452.43	0.34933	0.0925116	3.77607	0.000159325	0.00212917
THAP5	1653.45	-0.49355	0.106668	-4.62695	3.71086e-06	9.63901e-05
IMMP2L	534.532	1.28063	0.211705	6.04912	1.45643e-09	1.09481e-07
LOC124901725	400.48	1.41783	0.236272	6.00086	1.96277e-09	1.40112e-07
LOC124900232	360.128	1.97718	0.374997	5.27254	1.34551e-07	5.92052e-06
DOCK4-AS1	11.359	2.36249	0.748495	3.15632	0.00159774	0.013113
TMEM168	910.403	-0.415217	0.111054	-3.73886	0.000184855	0.00241982
BMT2	836.952	-0.402931	0.116475	-3.45937	0.000541448	0.00569726
SMIM30	1737.9	-0.473237	0.0939857	-5.03521	4.77333e-07	1.7381e-05
TES	1301.95	-0.301905	0.0942168	-3.20436	0.00135362	0.0115389
CAV2	382.26	-0.78687	0.163432	-4.81466	1.47449e-06	4.44271e-05
CAV1	338.072	-0.491274	0.143357	-3.42693	0.00061045	0.00627038
MET	1965.66	-0.299389	0.0999189	-2.99632	0.00273257	0.0197479
CAPZA2	4226.22	-0.509489	0.112398	-4.53291	5.81753e-06	0.000141136
ST7-AS2	17.4574	2.03138	0.729488	2.78466	0.00535838	0.0330342
ANKRD7	27.3062	-1.58218	0.542448	-2.91674	0.00353708	0.0240124
LOC124901739	13.5037	2.11158	0.677597	3.11628	0.0018315	0.0146405
POT1	1279.87	-0.37467	0.116048	-3.22857	0.00124412	0.0108288
ZNF800	1450.9	0.643097	0.114638	5.60979	2.02571e-08	1.09837e-06
GCC1	612.498	0.457664	0.126862	3.60759	0.000309058	0.00363992
SND1-IT1	29.2102	2.13384	0.491535	4.34117	1.41729e-05	0.000293286
LOC124901743	52.4432	3.05303	0.499557	6.11147	9.87154e-10	7.83603e-08
RBM28	2807.87	0.486747	0.0883111	5.51173	3.55322e-08	1.80804e-06
LINC01000	499.444	0.843706	0.152519	5.53182	3.16926e-08	1.65076e-06
LOC124900234	70.1515	2.68536	0.412592	6.50852	7.58971e-11	8.60673e-09
LOC105375500	48.5643	2.18676	0.498542	4.38631	1.15291e-05	0.00024708
LOC107986847	11.1172	4.73873	1.40268	3.37835	0.00072923	0.00718002
TMEM209	1943.12	-0.278376	0.0837429	-3.32418	0.000886796	0.00832472
CEP41	589.807	-0.384533	0.143143	-2.68635	0.00722368	0.0410992
LOC124901746	14.211	2.47383	0.813684	3.04028	0.00236359	0.0177336
LOC105375508	15.6424	2.54407	0.881307	2.8867	0.00389303	0.0258471
LINC00513	8.59779	5.08156	1.3682	3.71405	0.000203966	0.0026167
MIR3654	38.0781	-1.47707	0.501834	-2.94334	0.00324693	0.0224694
LOC124901749	69.4907	2.16071	0.412374	5.23969	1.60848e-07	6.87937e-06
LOC105375514	90.2504	1.30233	0.420416	3.09772	0.00195015	0.0153767
SLC35B4	3875.76	-0.25196	0.0769149	-3.27583	0.00105352	0.00950756
BPGM	1070.32	-0.429479	0.103616	-4.14489	3.39977e-05	0.000599719
AGBL3	169.11	-0.582855	0.216594	-2.691	0.00712373	0.0406597
CYREN	862.143	-0.300266	0.10031	-2.99339	0.00275898	0.0198867
CNOT4	851.061	0.416956	0.15721	2.65222	0.00799653	0.0443395
MTPN	9117.13	-0.211699	0.0693016	-3.05476	0.00225243	0.0171493
CREB3L2	1691.08	0.360039	0.0983163	3.66205	0.000250209	0.00309178
LOC124901755	44.5755	2.49153	0.496599	5.01718	5.2436e-07	1.8638e-05
UBN2	2510.05	0.529458	0.120783	4.38355	1.16763e-05	0.000249157
LUC7L2	115.589	1.03633	0.387003	2.67783	0.00741015	0.0419066
HIPK2	2971.12	0.698191	0.103467	6.74799	1.49906e-11	2.02374e-09
DENND2A	101.987	-0.970213	0.313964	-3.09021	0.00200015	0.0156456
MRPS33	1956.43	-0.694465	0.113522	-6.11742	9.51007e-10	7.60997e-08
TAS2R4	83.8072	1.5678	0.42716	3.67028	0.000242283	0.00301449
EZH2	2940.62	0.262369	0.0891652	2.94251	0.00325564	0.0224959
GHET1	37.0832	-1.35496	0.460988	-2.93925	0.0032901	0.0226709
LOC107986856	67.3226	-1.64035	0.364714	-4.49763	6.87145e-06	0.000160428
ZNF212	423.088	0.459928	0.15505	2.96631	0.00301393	0.0211872
ZNF783	762.561	0.473458	0.137181	3.45135	0.000557799	0.00584144
ZNF777	525.387	0.444811	0.140031	3.17652	0.00149052	0.0124197
ZNF746	827.622	0.422655	0.151563	2.78864	0.00529295	0.032737
TRC-GCA22-1	4.27914	4.65158	1.70487	2.72841	0.00636399	0.0375708
TRS-AGA5-1	7.97851	3.69382	1.29886	2.84389	0.00445659	0.0287519
ASIC3	49.8098	1.18499	0.443996	2.66893	0.00760937	0.0427542
CDK5	903.992	-0.582236	0.150765	-3.86187	0.000112523	0.00158689
PRKAG2	507.308	-0.488782	0.136782	-3.57344	0.000352322	0.00404385
PRKAG2-AS2	4.14034	4.58336	1.73426	2.64284	0.00822145	0.0452956
PRKAG2-AS1	114.744	-0.751556	0.276155	-2.7215	0.00649865	0.0381217
GALNTL5	4.00731	-4.64895	1.68461	-2.75967	0.00578606	0.0350074
GALNT11	1320.64	-0.294379	0.0880076	-3.34493	0.000823024	0.00789478
LOC731075	93.0378	2.4861	0.367779	6.75977	1.38213e-11	1.90475e-09
KMT2C	4757.7	0.473743	0.111229	4.25915	2.05208e-05	0.000397302
LINC01003	79.4063	-1.07191	0.318792	-3.36242	0.000772638	0.00750147
INSIG1-DT	53.6492	-1.08714	0.367235	-2.96033	0.00307308	0.021514
INSIG1	5814.73	0.403697	0.0924694	4.36573	1.26698e-05	0.000267196
EN2	495.431	0.634104	0.173726	3.65002	0.000262224	0.00320433
RBM33-DT	217.686	-0.607477	0.166287	-3.65319	0.000258999	0.0031747
RBM33	2038.23	0.477825	0.105584	4.52553	6.02449e-06	0.000144916
NOM1	1511.01	0.514064	0.112382	4.57425	4.77922e-06	0.000119003
MNX1-AS1	133.754	-0.686885	0.261078	-2.63096	0.00851438	0.0465733
NCAPG2	4036.32	0.35529	0.0825619	4.30331	1.68264e-05	0.000338317
LOC124902051	6.85947	5.54821	1.62272	3.41907	0.000628346	0.00640777
MCPH1	24.2979	1.90612	0.582602	3.27173	0.0010689	0.00960269
ANGPT2	37.8554	2.17673	0.494296	4.40369	1.06423e-05	0.000231575
ZDHHC2	1248.09	-0.27739	0.0995725	-2.78581	0.00533938	0.0329273
CNOT7	3806.68	-0.285066	0.0862929	-3.30347	0.000954951	0.00882262
ASAH1	951.31	-0.571438	0.120168	-4.75532	1.98128e-06	5.68186e-05
LOC107986868	17.5727	2.70394	0.696265	3.88349	0.000102966	0.00147963
LOC105379303	29.6925	2.12903	0.536937	3.96514	7.3354e-05	0.00111378
INTS10	1843.44	-0.285904	0.0896923	-3.18761	0.00143452	0.0120882
LOC124901903	79.0461	1.27693	0.356185	3.58502	0.000337058	0.00388735
NUDT18	45.3073	-1.13763	0.382994	-2.97036	0.00297451	0.0209919
RHOBTB2	276.164	0.558893	0.173226	3.22638	0.00125367	0.010888
LOXL2-AS1	8.02145	3.52934	1.15296	3.06112	0.00220514	0.0168441
NEFM	1411.77	0.298268	0.11305	2.63837	0.00833067	0.0458337
DOCK5	686.026	0.673396	0.150176	4.48403	7.32454e-06	0.000168924
CDCA2	1246.45	0.294486	0.102886	2.86225	0.00420639	0.027471
PNMA2	821.934	-0.534559	0.106896	-5.00072	5.71169e-07	2.01329e-05
CLU	201.736	-0.495739	0.178938	-2.77045	0.00559797	0.034161
PBK	578.666	-0.58445	0.134767	-4.33674	1.44613e-05	0.00029762
LOC105379346	58.2595	1.35472	0.309222	4.38108	1.18095e-05	0.000251189
SARAF	2576.84	-0.28196	0.088765	-3.17647	0.00149078	0.0124197
LEPROTL1	921.461	-0.325655	0.112243	-2.90134	0.00371573	0.0249792
GTF2E2	829.116	-0.386578	0.116153	-3.32819	0.000874137	0.00826453
GSR	3075.39	-0.275354	0.0722276	-3.81231	0.000137675	0.00187778
UBXN8	541.105	-0.374234	0.144012	-2.59863	0.00935962	0.0499172
LOC105379362	18.9314	-1.55916	0.592826	-2.63005	0.00853722	0.0466588
LOC105379380	4.23422	4.70201	1.58232	2.9716	0.00296251	0.0209221
ERLIN2	2253.1	-0.602	0.0886892	-6.78775	1.13895e-11	1.63786e-09
PLPBP	998.598	-0.40616	0.0988595	-4.10846	3.98305e-05	0.000683178
BAG4	3016.81	-0.254466	0.0783905	-3.24614	0.00116983	0.0103317
FGFR1	1160.89	0.561714	0.122007	4.60394	4.14576e-06	0.000106295
TACC1	1290.65	0.412062	0.10363	3.97628	7.00007e-05	0.00107955
GOLGA7	1935.41	-0.22242	0.0851972	-2.61065	0.00903696	0.0486936
GINS4	1374.05	-0.237163	0.0902721	-2.6272	0.00860903	0.0469357
GPAT4	1816.32	0.404999	0.10022	4.0411	5.32019e-05	0.000865404
POLB	1007.42	-0.44078	0.121743	-3.62058	0.00029394	0.00350766
VDAC3	5281.87	-0.546528	0.091298	-5.9862	2.148e-09	1.51698e-07
SLC20A2	502.135	0.532275	0.14418	3.69175	0.00022272	0.00281046
RNF170	640.443	-0.547706	0.129233	-4.23815	2.25373e-05	0.000428814
POMK	908.268	0.429375	0.128041	3.35343	0.000798175	0.00771543
ASNSP1	106.369	1.4417	0.308646	4.67106	2.9965e-06	8.09055e-05
LOC124901941	7.77264	3.00029	1.14762	2.61435	0.00893963	0.0482871
PRKDC	25022.9	0.682394	0.0715866	9.53243	1.53647e-21	1.32571e-18
SNAI2	547.808	0.418939	0.161134	2.59995	0.00932378	0.0498197
ALKAL1	147.584	0.660247	0.245068	2.69413	0.0070572	0.0404302
TCEA1	3645.52	-0.435859	0.0959108	-4.54442	5.50861e-06	0.000134961
LYPLA1	5779.12	-0.38543	0.0966297	-3.98873	6.64275e-05	0.00103799
TMEM68	670.806	-0.48953	0.126176	-3.87976	0.000104561	0.00149067
BPNT2	4590.28	0.351839	0.0854547	4.11726	3.83399e-05	0.000664503
CA8	2373.41	0.410998	0.0910385	4.51455	6.3452e-06	0.000151378
CHD7	2979.52	0.590917	0.115564	5.11333	3.1653e-07	1.21735e-05
GGH	1651.44	-0.333216	0.108294	-3.07697	0.00209114	0.0162167
RRS1	590.487	0.668796	0.152724	4.37911	1.19165e-05	0.000253194
MYBL1	739.084	0.578876	0.142279	4.06861	4.72945e-05	0.000791365
VCPIP1	1278.26	0.279261	0.104664	2.66817	0.00762657	0.0428268
CSPP1	1143.13	0.416541	0.133921	3.11036	0.0018686	0.0148329
SULF1	519.575	0.418243	0.145339	2.8777	0.00400589	0.0264725
TRAM1	6771.1	-0.358648	0.0948952	-3.77941	0.0001572	0.00210786
LACTB2	502.708	-0.516234	0.143639	-3.59396	0.000325694	0.00379307
EYA1	477.292	0.403221	0.145949	2.76275	0.00573174	0.0347636
LOC124901962	9.72725	3.05513	1.08478	2.81636	0.00485711	0.0306972
KCNB2	284.38	0.873754	0.162885	5.36425	8.12858e-08	3.73407e-06
LOC101926908	21.2215	2.77938	0.680646	4.08345	4.43722e-05	0.000748781
RDH10	1394.1	0.550433	0.0869689	6.32908	2.46626e-10	2.42292e-08
RDH10-AS1	24.04	1.72081	0.623655	2.75923	0.00579375	0.0350433
JPH1	624.105	0.589713	0.118163	4.99069	6.01646e-07	2.09101e-05
GDAP1	709.921	0.432307	0.131768	3.28082	0.00103506	0.00938358
CRISPLD1	465.636	-0.420439	0.155502	-2.70375	0.00685614	0.0395638
ZFHX4	1796.57	0.541688	0.135097	4.00962	6.08173e-05	0.000963224
PEX2	877.824	-0.934534	0.125065	-7.47239	7.87538e-14	1.73652e-11
HEY1	3910.06	0.259375	0.0881825	2.94134	0.00326792	0.0225494
TPD52	981.375	-0.370704	0.115219	-3.21737	0.0012937	0.011143
ZBTB10	2939.23	0.454372	0.104414	4.35164	1.35125e-05	0.000281971
ZNF704	1608.95	0.326663	0.114537	2.85203	0.00434404	0.0281816
LOC124901967	130.419	1.63775	0.256256	6.39109	1.64704e-10	1.71129e-08
IMPA1	1259.96	-0.431228	0.10825	-3.98362	6.78747e-05	0.00105728
LRRCC1	353.09	-0.706143	0.205215	-3.44099	0.000579598	0.00601575
E2F5	752.976	-0.383088	0.128155	-2.98926	0.00279654	0.0200625
RBIS	1189.5	-0.386867	0.137161	-2.82053	0.00479445	0.0303981
CA2	9898.33	0.423093	0.103601	4.08386	4.42934e-05	0.000748087
CPNE3	7117.75	-0.393156	0.0822113	-4.78226	1.73332e-06	5.05848e-05
TMEM64	777.621	0.451127	0.111283	4.05386	5.03789e-05	0.000830373
TRIQK	569.414	-0.505149	0.156581	-3.22612	0.00125483	0.0108933
CIBAR1	429.24	-0.50239	0.145233	-3.4592	0.000541778	0.00569772
VIRMA	3382.52	-0.265024	0.0868796	-3.05047	0.00228485	0.0173263
VIRMA-DT	15.9465	-2.11692	0.713352	-2.96757	0.00300165	0.0211383
DPY19L4	1805.49	-0.579027	0.100209	-5.7782	7.55033e-09	4.61035e-07
MTERF3	922.261	-0.363728	0.108363	-3.35658	0.000789126	0.00763912
LOC124900253	68.9369	2.49753	0.415325	6.01343	1.81644e-09	1.31559e-07
MTDH	6439.18	-0.304814	0.0820206	-3.71631	0.00020215	0.00260084
ERICH5	155.926	-0.742816	0.208802	-3.55751	0.000374381	0.00424064
RIDA	745.237	-0.518709	0.121961	-4.25306	2.10873e-05	0.000406684
LOC101928296	4.58132	4.03221	1.47758	2.72893	0.00635404	0.0375286
VPS13B-DT	144.601	0.775542	0.246507	3.14612	0.00165451	0.0134952
ANKRD46	1647.19	-0.737543	0.100651	-7.32774	2.34061e-13	4.83848e-11
YWHAZ	20499.2	-0.37497	0.0755347	-4.9642	6.89836e-07	2.34414e-05
RRM2B	1776.99	-0.490124	0.106803	-4.58905	4.45259e-06	0.000112994
UBR5	4901.08	0.254666	0.0852869	2.986	0.00282657	0.0202284
KLF10	647.401	0.602039	0.142614	4.22145	2.42736e-05	0.000455302
DCAF13	2123.51	-0.303189	0.0985487	-3.07654	0.00209419	0.0162277
EIF3E	14540.1	-0.279799	0.0984366	-2.84242	0.00447719	0.0288286
ENY2	1697.17	-0.398748	0.0993915	-4.01189	6.02334e-05	0.000959335
LOC124902006	74.3249	1.08008	0.383813	2.81408	0.00489173	0.0308669
RAD21	6807.38	-0.285658	0.0862646	-3.31141	0.000928268	0.00862429
RAD21-AS1	8.37391	-3.35754	1.14064	-2.94357	0.00324453	0.022466
ZHX2	541.119	0.654703	0.149099	4.39105	1.12803e-05	0.000242532
LOC124902011	113.295	2.07625	0.300502	6.90927	4.87139e-12	7.43636e-10
MTSS1	31.0434	-1.44474	0.493412	-2.92806	0.0034109	0.0233411
SQLE	3909.25	0.246786	0.0893668	2.7615	0.00575373	0.0348331
TRIB1	744.968	0.892449	0.112678	7.92038	2.36793e-15	7.83193e-13
LRATD2	3816.16	0.67782	0.0841101	8.05872	7.70995e-16	3.00008e-13
LOC105375751	39.3717	1.45025	0.468144	3.09787	0.00194918	0.0153767
MYC	2436.26	0.42539	0.0954741	4.45555	8.36784e-06	0.000188704
LINC02912	32.4813	1.41728	0.539453	2.62726	0.00860753	0.0469357
CYRIB	3524.01	-0.337729	0.0929631	-3.63294	0.000280209	0.00338863
ASAP1	1212.74	0.556851	0.11742	4.74237	2.11231e-06	5.97653e-05
ASAP1-IT1	14.4985	1.81331	0.654976	2.76851	0.00563129	0.0343327
NDRG1	1693.06	0.678938	0.131833	5.14997	2.60528e-07	1.02718e-05
ST3GAL1	343.272	0.760644	0.159974	4.7548	1.98642e-06	5.68839e-05
ZFAT	586.79	0.637382	0.143017	4.4567	8.32327e-06	0.000188364
LOC107986981	25.2523	2.72135	0.649156	4.19214	2.76338e-05	0.000509173
LOC124902029	59.9601	3.18995	0.451623	7.06331	1.62586e-12	2.78032e-10
AGO2	3095.96	0.537796	0.102136	5.2655	1.39811e-07	6.09791e-06
LOC107986982	121.247	2.4279	0.312653	7.76548	8.13393e-15	2.40922e-12
PTK2	2740.52	-0.32353	0.0797924	-4.05465	5.02103e-05	0.000828282
ARC	61.2674	1.72895	0.382811	4.51645	6.28835e-06	0.000150352
ZFP41	257.516	0.500661	0.173735	2.88175	0.00395473	0.0261693
ZNF696	199.573	0.630558	0.206526	3.05317	0.00226436	0.0172038
TOP1MT	686.051	0.400957	0.12602	3.18169	0.00146419	0.0122655
EPPK1	214.625	1.24455	0.24762	5.02604	5.00723e-07	1.80015e-05
PLEC	834.433	1.40866	0.392485	3.58907	0.000331861	0.0038401
MROH1	191.266	0.926769	0.308745	3.00173	0.00268448	0.0194785
KIFC2	111.416	1.1499	0.397456	2.89316	0.00381388	0.0254837
ZNF252P	1003.32	-0.411036	0.113431	-3.62365	0.000290474	0.00347466
LOC105375942	10.4426	2.44326	0.926516	2.63704	0.00836329	0.0459877
LOC105375957	164.693	0.787737	0.286514	2.74939	0.00597068	0.0358187
PUM3	1033.55	0.520731	0.126833	4.10564	4.03194e-05	0.000690966
GLIS3	114.235	1.04814	0.267943	3.91181	9.16072e-05	0.00133968
LOC124902113	35.6758	2.38164	0.479681	4.96505	6.86842e-07	2.33797e-05
RLN2	69.4355	-0.860529	0.324395	-2.65272	0.00798471	0.0442915
PLGRKT	266.407	-0.731335	0.180171	-4.05912	4.92575e-05	0.000819375
RIC1	976.091	0.401198	0.129604	3.09556	0.00196442	0.0154453
RANBP6	1096.37	-0.392758	0.107	-3.67064	0.000241939	0.0030121
GLDC	857.974	0.303375	0.114429	2.6512	0.00802066	0.0444113
DMAC1	853.555	-0.47105	0.13977	-3.37019	0.000751159	0.00733961
PLIN2	809.556	-0.640973	0.122398	-5.23681	1.63373e-07	6.95738e-06
DENND4C	2532.26	-0.353621	0.102622	-3.44586	0.000569254	0.00593322
RPS6	69016.1	-0.299242	0.0949527	-3.15149	0.00162442	0.013288
MLLT3	1574.56	-0.543769	0.0989671	-5.49444	3.91953e-08	1.97669e-06
LOC124902129	31.1406	1.47389	0.444202	3.31806	0.000906461	0.0084613
HACD4	119.751	1.27063	0.319071	3.98227	6.82609e-05	0.00105914
MTAP	3139.93	0.323774	0.090241	3.58788	0.000333379	0.00385318
LOC124902130	412.192	1.46208	0.216162	6.76384	1.34377e-11	1.87797e-09
CDKN2B	210.337	0.75509	0.21502	3.51172	0.000445219	0.00490309
C9orf72	595.349	-0.769344	0.135287	-5.68675	1.29477e-08	7.40483e-07
LOC124902137	8.24108	3.32613	1.09866	3.02744	0.00246638	0.0182973
NFX1	1731.77	0.331386	0.115313	2.87381	0.00405555	0.0267294
ANKRD18B	699.832	0.867991	0.169487	5.12129	3.03457e-07	1.17619e-05
PTENP1	32.4619	-2.10862	0.482206	-4.37286	1.2263e-05	0.000259999
NUDT2	405.387	-0.603974	0.181363	-3.33019	0.000867867	0.008217
LOC124902144	10.6922	3.12227	1.03313	3.02215	0.00250984	0.0185159
RPP25L	802.779	-0.693718	0.193258	-3.58959	0.000331201	0.00383694
CCL27	6.38095	4.58364	1.5664	2.92622	0.0034311	0.0234425
VCP	10704.3	-0.236189	0.0842976	-2.80185	0.00508101	0.0318117
STOML2	5905.33	-0.620791	0.104374	-5.94777	2.71821e-09	1.87302e-07
TLN1	4118.68	0.304863	0.11214	2.71859	0.00655617	0.0383711
CREB3	746.959	-0.435035	0.135895	-3.20126	0.00136828	0.0116336
CLTA	2926.32	-0.204277	0.0783047	-2.60875	0.00908748	0.0488596
LOC124902151	51.5072	1.12568	0.350935	3.20767	0.00133817	0.0114367
LOC124902152	31.6305	2.94667	0.617368	4.77295	1.81546e-06	5.26723e-05
LOC105376033	74.8076	1.29664	0.394419	3.28747	0.00101094	0.00921122
EXOSC3	1247.06	0.311301	0.0965462	3.22438	0.00126247	0.0109405
SHB	416.27	0.781698	0.189025	4.13543	3.54291e-05	0.000620557
FAM95C	89.7017	1.85253	0.329612	5.62033	1.90595e-08	1.04197e-06
ANKRD18A	466.766	1.86493	0.185933	10.0301	1.12384e-23	1.59304e-20
ZNF658B	71.9718	-1.72493	0.34121	-5.05534	4.29633e-07	1.58477e-05
LOC107986997	98.3407	1.3428	0.365625	3.67261	0.000240083	0.00299839
LOC124900272	122.442	1.34709	0.26104	5.16046	2.46341e-07	9.81656e-06
ZNF658	202.371	-0.668288	0.213412	-3.13145	0.00173946	0.0139812
LOC124902173	24.7474	2.71482	0.653348	4.15524	3.2495e-05	0.000576801
TJP2	1384.32	0.354353	0.105359	3.3633	0.000770156	0.00748836
SMC5	3278.21	0.442301	0.118738	3.72501	0.000195304	0.0025299
LOC124900273	81.3814	1.47489	0.425472	3.46648	0.000527316	0.00560162
CEMIP2	710.782	0.707244	0.115474	6.12471	9.08487e-10	7.35874e-08
ANXA1	159.259	-0.832767	0.243919	-3.41411	0.000639901	0.00648893
CARNMT1	1803.63	-0.246936	0.0943728	-2.61661	0.00888089	0.0480876
NMRK1	202.396	-0.609901	0.218713	-2.7886	0.00529369	0.032737
OSTF1	543.347	-0.438648	0.149746	-2.92928	0.00339749	0.0232734
GNAQ	2074	0.362109	0.093181	3.88608	0.000101875	0.00146607
LOC107987081	286.729	1.90127	0.265323	7.16586	7.72994e-13	1.38199e-10
CEP78	2862.02	-0.308168	0.110076	-2.7996	0.00511663	0.0319106
LOC107987083	45.1319	2.41303	0.442958	5.44754	5.10714e-08	2.4841e-06
TLE4	3568.73	0.367469	0.0807228	4.55224	5.3079e-06	0.000130851
LOC124902329	270.609	2.01443	0.238049	8.46225	2.62277e-17	1.37557e-14
LOC124902191	4.00988	5.5229	1.85277	2.98089	0.00287409	0.0204651
HNRNPK	26968.2	-0.338295	0.0702034	-4.81879	1.44435e-06	4.37605e-05
TUT7	1396.83	0.431938	0.121545	3.55373	0.000379805	0.00428983
LINC02893	108.846	-0.983334	0.234281	-4.19724	2.70184e-05	0.000500168
CTSL	1572.47	-0.42448	0.0849557	-4.99649	5.83845e-07	2.04707e-05
SPIN1	2933.01	-0.284123	0.0869908	-3.26613	0.00109027	0.00974177
LOC124902210	7.04393	3.58418	1.34764	2.65961	0.00782321	0.0436559
LOC107987095	63.3591	-1.09338	0.34078	-3.20848	0.00133441	0.0114144
BICD2	1193.69	0.737183	0.109668	6.72196	1.79296e-11	2.40414e-09
ANKRD19P	179.401	1.08371	0.215672	5.02479	5.03974e-07	1.8053e-05
WNK2	325.357	1.03727	0.259672	3.99453	6.48235e-05	0.00101774
FAM120AOS	1334.97	-0.286276	0.0909603	-3.14726	0.0016481	0.0134484
PHF2	958.284	0.393293	0.122639	3.20693	0.00134159	0.0114462
LINC02603	77.174	1.09229	0.331162	3.29835	0.000972534	0.00895588
AOPEP	597.325	0.495665	0.123169	4.02426	5.71559e-05	0.000918428
LOC124902221	8.14686	2.74439	1.01413	2.70616	0.00680669	0.0393014
PRXL2C	611.768	-0.495708	0.152521	-3.2501	0.00115363	0.0102159
ZNF782	501.187	0.810843	0.179732	4.5114	6.44024e-06	0.000152696
NUTM2G	44.0463	1.36448	0.432744	3.15308	0.00161559	0.0132376
LOC112268050	94.2662	1.18004	0.332398	3.55009	0.000385094	0.00433722
LOC107987025	21.287	2.43089	0.734129	3.31126	0.000928781	0.00862502
SUGT1P4-STRA6LP	31.553	1.81535	0.622339	2.91697	0.00353446	0.0240046
TDRD7	713.48	-0.400838	0.114686	-3.4951	0.000473884	0.00515582
TSTD2	488.719	-0.377828	0.123442	-3.06077	0.0022077	0.0168507
XPA	509.154	0.391143	0.149681	2.61317	0.00897064	0.0484283
LOC124902225	46.5249	1.44586	0.444263	3.25453	0.00113582	0.0100671
CORO2A	266.738	-0.6847	0.157227	-4.35484	1.33165e-05	0.000279351
LOC105376176	149.456	1.67667	0.273609	6.128	8.89899e-10	7.29754e-08
LOC124902235	47.443	1.30741	0.388296	3.36704	0.000759807	0.00740588
MSANTD3	426.52	-0.648968	0.136804	-4.74377	2.09777e-06	5.95556e-05
NIPSNAP3A	781.604	-0.348954	0.122828	-2.841	0.00449724	0.0289195
TMEM38B	2598.6	-0.393283	0.10717	-3.6697	0.00024284	0.00301763
LOC107987109	31.3122	3.11652	0.737671	4.2248	2.39149e-05	0.000449849
LOC124902240	16.9766	1.89504	0.718513	2.63744	0.00835333	0.0459457
RAD23B	6902.05	-0.278395	0.0789412	-3.52662	0.000420903	0.00468208
FRRS1L	262.816	-0.702216	0.162118	-4.3315	1.48095e-05	0.000304239
PALM2AKAP2	1221.26	0.381221	0.116324	3.27723	0.00104832	0.00946489
SVEP1	91.1712	0.906353	0.316434	2.86427	0.00417969	0.0273388
SHOC1	106.193	1.47546	0.329143	4.48273	7.36957e-06	0.000169663
HSDL2	2397.44	-0.320252	0.0952345	-3.36277	0.000771653	0.00749924
KIAA1958	1688.68	0.399387	0.147166	2.71385	0.00665065	0.0387795
INIP	1102.34	-0.365993	0.11821	-3.09612	0.00196071	0.0154283
SNX30	1097.03	0.512037	0.106728	4.7976	1.60575e-06	4.76324e-05
ZNF883	47.2694	-1.27934	0.376005	-3.40246	0.000667825	0.00670358
ZFP37	215.361	-0.561169	0.202534	-2.77074	0.00559287	0.0341404
LOC107987119	28.2928	1.95492	0.593269	3.29516	0.000983646	0.00902471
WDR31	110.842	-0.97382	0.28171	-3.45681	0.000546606	0.00573936
BSPRY	68.1515	-1.01069	0.298506	-3.38585	0.000709591	0.00702335
HDHD3	322.015	-0.616512	0.177595	-3.47145	0.000517648	0.00552892
COL27A1	214.717	0.953843	0.239661	3.97997	6.89249e-05	0.00106694
ATP6V1G1	3005.98	-0.349315	0.0965968	-3.61622	0.00029894	0.00355237
[truncated: 1,723 more rows]

## Sheet: 12 hpi vs 0 hpi
	baseMean	log2FoldChange	lfcSE	stat	pvalue	padj
LINC01409	52.1006	1.09159	0.375418	2.90766	0.00364143	0.0340193
LOC284600	104.116	0.887899	0.30485	2.91258	0.00358453	0.0336592
UBE2J2	886.815	-0.480838	0.160118	-3.00302	0.00267319	0.0272929
INTS11	909.721	-0.409332	0.146037	-2.80294	0.00506396	0.042527
LOC124903827	29.3781	1.79651	0.627659	2.86224	0.00420655	0.0375589
LOC124903828	93.1514	2.38457	0.42081	5.66662	1.46e-08	1.44e-06
LOC105378604	42.5088	1.65258	0.493825	3.34648	0.000818448	0.0113764
C1orf174	999.366	-0.648096	0.11433	-5.66862	1.44e-08	1.44e-06
TNFRSF25	19.1044	1.86122	0.643	2.89459	0.00379658	0.0349818
LOC124903832	120.805	1.75671	0.326245	5.38464	7.26e-08	5.63e-06
PARK7	3805.04	-0.301446	0.088705	-3.3983	0.000678061	0.00988067
LZIC	1856.17	-0.334298	0.10036	-3.331	0.000865344	0.0118339
PGD	4875.19	-0.288156	0.104621	-2.75428	0.00588206	0.0472995
DFFA	6203.74	-0.633941	0.0643389	-9.85315	6.64e-23	5.39e-20
TARDBP	5595.24	-0.309684	0.0822905	-3.7633	0.000167686	0.00336757
MTOR	4217.12	0.38483	0.0804454	4.78374	1.72e-06	8.52e-05
VPS13D	2109.98	0.481914	0.0863415	5.58148	2.38e-08	2.21e-06
DHRS3	514.7	-0.62197	0.131667	-4.7238	2.31e-06	0.000107767
PDPN	661.457	-0.544942	0.122673	-4.44223	8.9e-06	0.000309938
EFHD2	554.366	-0.643691	0.194004	-3.31792	0.000906905	0.0122985
DNAJC16	882.54	0.351827	0.115537	3.04513	0.00232578	0.0244514
SPEN	7941.48	0.358808	0.120332	2.98183	0.00286534	0.0285486
UBR4	6193.75	0.56514	0.0773685	7.30453	2.78e-13	7.96e-11
MRTO4	3005.88	-0.425672	0.0954463	-4.4598	8.2e-06	0.000289734
EIF4G3	4407.09	0.334671	0.0978326	3.42086	0.000624237	0.00923073
LOC105376829	6.46794	4.42939	1.55695	2.84491	0.00444238	0.0390154
CDC42	10909.3	-0.418043	0.0861891	-4.8503	1.23e-06	6.4e-05
ZBTB40	1440.54	0.312772	0.107803	2.90134	0.00371574	0.0344978
GALE	414.161	-0.501654	0.181462	-2.76451	0.0057009	0.0463875
FUCA1	838.335	-0.270214	0.0963253	-2.80522	0.00502827	0.042341
CLIC4	6690.48	0.640651	0.0849948	7.53754	4.79e-14	1.53e-11
TMEM50A	2626.17	-0.464484	0.0977221	-4.75311	2e-06	9.67e-05
MTFR1L	668.028	-0.397866	0.114343	-3.47958	0.000502194	0.00784325
STMN1	8627.35	-0.480691	0.093019	-5.16767	2.37e-07	1.55e-05
PAFAH2	329.279	0.560905	0.156028	3.5949	0.000324516	0.00574621
ZNF593	357.704	-0.684426	0.17357	-3.94323	8.04e-05	0.00188702
HMGN2	12553.1	-0.518331	0.0967315	-5.35845	8.39e-08	6.33e-06
ARID1A	1600.8	0.388094	0.135033	2.87407	0.00405221	0.036657
PPP1R8	3913.85	-0.312836	0.089369	-3.5005	0.000464393	0.00740138
RPA2	5044.89	-0.523014	0.0901942	-5.79875	6.68e-09	7.26e-07
DNAJC8	6594.29	-0.286172	0.10372	-2.75907	0.00579663	0.046806
RCC1	6379.49	-0.258865	0.0930394	-2.78232	0.00539725	0.0445233
TRNAU1AP	847.041	0.380568	0.104725	3.63399	0.000279072	0.00508399
YTHDF2	4709.48	-0.328107	0.0788014	-4.16372	3.13e-05	0.000890778
OPRD1	82.6386	1.13274	0.395452	2.86442	0.00417777	0.0373447
SNRNP40	4405.54	-0.218315	0.0795055	-2.7459	0.00603443	0.0480757
ZCCHC17	2144.97	-0.502319	0.0961763	-5.2229	1.76e-07	1.2e-05
HDAC1	7554.49	-0.200154	0.0710704	-2.81628	0.00485829	0.0413933
LOC124903933	92.2519	0.788974	0.28298	2.78809	0.00530196	0.0440547
RBBP4	8102.8	-0.284976	0.0861345	-3.3085	0.000937979	0.0126231
YARS1	9206.89	0.826274	0.0894509	9.23718	2.53e-20	1.7e-17
TMEM54	173.229	-0.897713	0.295657	-3.03633	0.00239474	0.0250547
AK2	11999.1	-0.37467	0.0800033	-4.68318	2.82e-06	0.00012665
ZSCAN20	510.287	0.420118	0.133433	3.14852	0.00164097	0.0190316
SMIM12	1241.07	-0.474297	0.11004	-4.31022	1.63e-05	0.000521152
KIAA0319L	1504.47	0.391442	0.0893421	4.38138	1.18e-05	0.000388304
TRAPPC3	1430.79	-0.382948	0.0944351	-4.05515	5.01e-05	0.00130521
STK40	797.927	0.394463	0.143411	2.75058	0.00594906	0.0476219
LSM10	385.885	-0.806925	0.226989	-3.55491	0.000378107	0.00638158
OSCP1	215.2	0.568877	0.200551	2.83657	0.00456016	0.0396696
MRPS15	2714.48	-0.632882	0.102443	-6.1779	6.5e-10	9.16e-08
MEAF6	1404.24	-0.331027	0.109469	-3.02393	0.00249518	0.0259105
YRDC	972.836	-0.542912	0.11981	-4.53145	5.86e-06	0.000225742
LOC124904043	13.9682	2.42503	0.741763	3.26928	0.00107823	0.0140722
AKIRIN1	3289.09	-0.339522	0.0863187	-3.93336	8.38e-05	0.00194879
MACF1	5377.76	0.54232	0.104343	5.19748	2.02e-07	1.34e-05
MFSD2A	181.377	-0.784475	0.221954	-3.5344	0.000408705	0.00672308
CAP1	3230.52	-0.410527	0.0931725	-4.40609	1.05e-05	0.000354971
PPT1	5515.82	-0.235454	0.0800671	-2.94071	0.00327456	0.031546
SLFNL1-AS1	62.4065	1.65171	0.335763	4.91929	8.69e-07	4.73e-05
RIMKLA	447.368	-0.710293	0.13627	-5.2124	1.86e-07	1.26e-05
PPCS	511.34	-0.48033	0.131308	-3.65804	0.000254151	0.00472829
PPIH	1281.46	-0.311253	0.104347	-2.98287	0.00285562	0.0285467
CDC20	3039.45	-0.546142	0.137094	-3.9837	6.79e-05	0.00166295
SZT2	510.754	0.58044	0.173596	3.34362	0.000826936	0.0114617
KDM4A	1655.03	0.515597	0.0938854	5.49177	3.98e-08	3.4e-06
IPO13	849.232	0.490017	0.166697	2.93956	0.00328679	0.0316169
ATP6V0B	3129.36	-0.69753	0.233632	-2.9856	0.00283027	0.0283914
SLC6A9	369.062	1.9724	0.224857	8.77181	1.76e-18	8.55e-16
KIF2C	2242.64	0.454008	0.0995258	4.56171	5.07e-06	0.000200682
RPS8	37714.9	-0.28593	0.102542	-2.78842	0.00529662	0.0440291
SNORD46	75.4557	-1.18047	0.321561	-3.67105	0.000241556	0.00451554
PTCH2	101.168	-1.04037	0.276804	-3.7585	0.000170936	0.00341873
ZSWIM5	350.544	0.664292	0.145404	4.5686	4.91e-06	0.00019539
POMGNT1	1255.78	-0.419868	0.121765	-3.44817	0.000564392	0.00856606
RNF11	1427.69	-0.357087	0.0995994	-3.58523	0.000336778	0.00590423
TMEM59	2849.31	-0.352468	0.097624	-3.61046	0.000305649	0.00547188
PARS2	413.921	0.41559	0.15197	2.73468	0.00624405	0.049194
LOC107984960	79.6027	1.77342	0.393564	4.50604	6.6e-06	0.000248607
NFIA-AS1	15.0762	3.00592	0.915812	3.28225	0.00102982	0.0135591
ROR1	660.169	0.615901	0.174871	3.52203	0.000428261	0.00696236
LOC124904195	216.462	0.992257	0.236731	4.1915	2.77e-05	0.000806081
LOC112268227	45.4235	1.97168	0.495916	3.97583	7.01e-05	0.00170602
MIER1	3589.18	-0.427498	0.101188	-4.22478	2.39e-05	0.000717153
SLC35D1	1413.26	0.269889	0.094049	2.86966	0.00410907	0.0370026
GNG12	3627.6	0.473751	0.10275	4.61072	4.01e-06	0.000168291
LOC105378781	7.66564	4.17663	1.39287	2.99857	0.00271251	0.0275786
DEPDC1	7202.89	0.255949	0.0932761	2.74399	0.00606973	0.0483096
CTH	878.166	1.43186	0.109176	13.1152	2.7e-39	1.05e-35
ZRANB2	5042.12	-0.729893	0.103093	-7.07996	1.44e-12	3.69e-10
LOC105378797	5.62077	4.84992	1.63496	2.96638	0.00301331	0.0296585
FUBP1	7822.9	-0.430652	0.0932902	-4.61626	3.91e-06	0.000164572
PTGFR	170.884	1.08918	0.298725	3.64608	0.000266276	0.00492559
RPF1	2323.85	-0.272286	0.0982911	-2.7702	0.00560221	0.0459028
SSX2IP	2628.42	-0.241435	0.0861383	-2.80287	0.00506493	0.042527
MCOLN3	537.983	1.00814	0.181486	5.55492	2.78e-08	2.49e-06
LOC124904211	73.2462	1.18017	0.411347	2.86905	0.00411704	0.0370153
LINC01364	4.62137	5.65324	1.64164	3.44366	0.000573902	0.00863738
LOC124904214	167.233	0.767627	0.265511	2.89113	0.00383853	0.0352624
GTF2B	1739.55	-0.33239	0.0937829	-3.54425	0.000393727	0.00654307
RBMXL1	1111.13	-0.51071	0.114302	-4.46809	7.89e-06	0.000281252
GBP3	4.00637	5.05432	1.72122	2.93648	0.00331959	0.0317753
LRRC8D	1109.34	0.857497	0.117053	7.32574	2.38e-13	6.9e-11
LOC107985088	31.9589	1.62007	0.531718	3.04685	0.00231251	0.0243383
TMED5	6234.47	-0.279124	0.0801084	-3.48433	0.000493372	0.00773029
CCDC18	1325.66	0.415541	0.141053	2.94599	0.0032192	0.0310897
DNTTIP2	3660.15	-0.335714	0.100726	-3.33294	0.000859322	0.011793
CNN3	4705.9	-0.294547	0.0847731	-3.47453	0.000511745	0.00795412
CNN3-DT	54.3623	-1.01747	0.365165	-2.78633	0.00533081	0.0441812
LOC105379827	35.7355	1.40959	0.468181	3.01077	0.00260583	0.0267868
PRMT6	1187.37	-0.340458	0.0900446	-3.78099	0.000156204	0.00318296
EEIG2	1377.88	-0.3149	0.0923609	-3.40946	0.000650924	0.00956721
SCARNA2	3184.35	-1.51315	0.496522	-3.04751	0.00230749	0.0243117
SARS1	7965.76	0.366293	0.0934765	3.91856	8.91e-05	0.0020442
MYBPHL	4.39394	-5.37898	1.74247	-3.08698	0.00202199	0.0219699
PSMA5	4523.86	-0.565609	0.102646	-5.51029	3.58e-08	3.08e-06
STRIP1	1207.41	0.496422	0.11375	4.36415	1.28e-05	0.000414607
LAMTOR5	1552.79	-0.423582	0.126326	-3.3531	0.00079911	0.0111956
WNT2B	135.505	0.644444	0.22775	2.82961	0.00466045	0.0402663
CAPZA1	8531.45	-0.359621	0.0908071	-3.96028	7.49e-05	0.00178973
RHOC	1260.35	-0.596477	0.16785	-3.55363	0.000379947	0.00640707
LRIG2	1537.82	0.546678	0.114939	4.75623	1.97e-06	9.55e-05
TRIM33	3834.07	0.303921	0.101331	2.99929	0.0027061	0.0275279
NRAS	6639.17	-0.248939	0.0795996	-3.12739	0.00176368	0.0199775
IGSF3	917.552	0.412494	0.133857	3.08161	0.00205886	0.0222458
PTGFRN	1850.13	0.360653	0.0964879	3.7378	0.000185636	0.00364162
LOC124904387	8.6269	3.0843	1.12425	2.74344	0.0060799	0.0483622
LOC107985192	24.733	1.8533	0.671465	2.76008	0.00577873	0.0467779
ZNF697	441.378	0.653926	0.17982	3.63656	0.000276308	0.00504878
PHGDH	7827.67	0.778266	0.115681	6.72769	1.72e-11	3.39e-09
NOTCH2	5369.36	0.336916	0.0881224	3.82327	0.000131695	0.00279861
FAM72B	341.378	0.688934	0.170046	4.05145	5.09e-05	0.00132074
RNVU1-18	40.2829	-1.21581	0.4212	-2.88654	0.00389501	0.0356356
RNVU1-15	111.529	-1.05552	0.271352	-3.88985	0.000100307	0.00225129
NBPF15	1126.07	0.346639	0.123711	2.80201	0.00507845	0.042561
NBPF20	269.711	0.541845	0.18138	2.98734	0.00281416	0.0282723
TRH-GTG1-1	14.9657	-2.69567	0.914767	-2.94683	0.00321046	0.0310206
NOTCH2NLA	65.2835	1.0211	0.345466	2.95572	0.00311945	0.0303769
PDE4DIPP6	52.387	1.09419	0.380214	2.87782	0.00400428	0.0364402
LOC105371224	11.2351	2.5659	0.936501	2.73988	0.00614612	0.0487183
H2BC18	8104.37	0.412837	0.137127	3.01062	0.00260711	0.0267868
H2BC21	7416.77	0.608285	0.109441	5.55809	2.73e-08	2.48e-06
H2AC20	5570.86	0.525664	0.136693	3.84559	0.000120263	0.00259458
SF3B4	1095.28	-0.48554	0.118091	-4.11158	3.93e-05	0.00106953
TARS2	2000.5	0.320582	0.0969781	3.30572	0.000947333	0.0127051
CDC42SE1	2266.61	-0.375908	0.0933064	-4.02875	5.61e-05	0.00143018
VPS72	2075.84	-0.30069	0.103257	-2.91206	0.0035905	0.0336729
PIP5K1A	5780.09	-0.217134	0.0755761	-2.87305	0.00406528	0.0367102
CGN	404.919	0.434686	0.157572	2.75866	0.00580393	0.0468283
MRPL9	1615.84	-0.519298	0.108261	-4.7967	1.61e-06	8.13e-05
THEM4	921.15	-0.675541	0.118202	-5.71512	1.1e-08	1.13e-06
SNAPIN	1074.73	-0.300119	0.092126	-3.2577	0.0011232	0.0144821
ILF2	17728	-0.362833	0.0914547	-3.96735	7.27e-05	0.00176123
SLC39A1	2745.4	-0.372324	0.0784635	-4.74518	2.08e-06	0.000100096
TPM3	8514.84	-0.309548	0.0728051	-4.25173	2.12e-05	0.000649056
PBXIP1	319.709	0.527193	0.178397	2.95517	0.00312494	0.0303904
CKS1B	2670.68	-0.301327	0.105092	-2.86727	0.00414036	0.0371126
FLAD1	1549.82	-0.510684	0.136539	-3.74021	0.000183869	0.00361789
SLC50A1	1250.21	-0.326681	0.101325	-3.2241	0.0012637	0.0157235
RUSC1-AS1	80.6935	1.11237	0.326334	3.40867	0.000652803	0.00958759
LAMTOR2	776.221	-0.516452	0.168333	-3.06803	0.00215472	0.0229758
GLMP	874.728	0.344702	0.120289	2.86562	0.00416198	0.0372378
CCT3	25169.5	-0.260062	0.078413	-3.31657	0.000911299	0.0123323
MRPL24	1601.44	-0.464725	0.104783	-4.43512	9.2e-06	0.000316939
KIRREL1-IT1	8.5442	3.71144	1.30669	2.84034	0.00450661	0.0393974
TAGLN2	4299.36	-0.380544	0.11599	-3.28082	0.00103504	0.0136186
NECTIN4	30.7012	-1.38796	0.437664	-3.17129	0.00151765	0.0180059
PFDN2	699.793	-0.457228	0.1444	-3.1664	0.00154339	0.0182027
UFC1	1966.43	-0.322752	0.0846151	-3.81436	0.000136537	0.00286624
SDHC	1730.14	-0.445094	0.154043	-2.88941	0.00385969	0.0353957
NOS1AP	98.1723	0.830043	0.303132	2.73822	0.00617727	0.0488302
LOC105371475	62.6698	2.64072	0.453202	5.82681	5.65e-09	6.25e-07
DDR2	443.112	1.41638	0.179989	7.86924	3.57e-15	1.26e-12
PBX1	1677.74	-0.276251	0.0990094	-2.79015	0.00526844	0.0438136
TMCO1	4835.15	-0.294043	0.0927638	-3.16981	0.00152541	0.0180562
TADA1	1428.51	-0.34661	0.098873	-3.50561	0.000455557	0.00728442
LOC124900412	421.395	1.08131	0.245452	4.40538	1.06e-05	0.000355521
MPZL1	3916.32	-0.204775	0.0728469	-2.81104	0.0049382	0.0418178
TIPRL	3591.96	-0.282085	0.0940943	-2.9979	0.00271847	0.0276247
GORAB	440.957	-0.471984	0.165241	-2.85633	0.00428566	0.0380123
DNM3	292.223	0.680343	0.211111	3.22267	0.00127	0.0157918
PIGC	1018.34	-0.295517	0.102	-2.89723	0.0037647	0.0348033
ZBTB37	1091.5	0.451491	0.130181	3.46819	0.000523983	0.00807979
CACYBP	7135.88	-0.419614	0.0890689	-4.71112	2.46e-06	0.000112804
LOC105371630	63.8211	1.3608	0.340867	3.99217	6.55e-05	0.00161892
ANGPTL1	27.01	1.51073	0.539647	2.79948	0.00511844	0.0427774
TOR3A	1332.07	-0.344054	0.120562	-2.85374	0.00432074	0.0382537
CEP350	5072.09	0.352752	0.106697	3.30611	0.000946013	0.0127049
DHX9	16944.2	-0.29294	0.0746713	-3.92306	8.74e-05	0.00201077
LAMC1	5860.42	0.264252	0.0668905	3.95052	7.8e-05	0.00184613
ARPC5	3842.59	-0.434501	0.0835409	-5.20106	1.98e-07	1.33e-05
APOBEC4	13.6721	2.83963	0.895354	3.17152	0.00151645	0.0180059
EDEM3	2738.97	0.266889	0.0869489	3.06949	0.00214424	0.0228892
NIBAN1	187.546	0.917104	0.244943	3.74415	0.000181005	0.00357599
RNF2	2317.47	-0.314928	0.10813	-2.91249	0.00358559	0.0336592
IVNS1ABP	2259.56	-0.619904	0.112307	-5.51972	3.4e-08	2.99e-06
TPR	14793.4	0.497837	0.113457	4.38788	1.14e-05	0.00038011
RGS2	334.814	-0.497598	0.168001	-2.96187	0.00305773	0.0299882
B3GALT2	49.5383	2.41433	0.470797	5.12818	2.93e-07	1.84e-05
ASPM	7160.33	0.55134	0.118846	4.63911	3.5e-06	0.000149986
ZBTB41	1384.53	-0.272187	0.0965659	-2.81867	0.00482237	0.0411955
KIF14	2651.01	0.53864	0.10435	5.16185	2.45e-07	1.58e-05
KIF21B	152.238	-0.685312	0.208638	-3.2847	0.00102092	0.0134874
TMEM9	1736.62	-0.487812	0.133986	-3.64077	0.000271827	0.00498621
PHLDA3	261.098	-0.65962	0.239595	-2.75306	0.00590415	0.0473673
LOC124904483	137.559	1.08488	0.3187	3.40406	0.000663917	0.00972146
TIMM17A	2921.11	-0.280334	0.0835682	-3.35455	0.000794936	0.0111534
PPP1R12B	751.406	0.865965	0.15617	5.54502	2.94e-08	2.61e-06
KDM5B	3616.86	0.251581	0.0859955	2.92551	0.00343893	0.032597
KLHL12	1825.82	0.310419	0.0901955	3.44162	0.000578234	0.00868246
TMEM183A	3285.95	-0.405336	0.0850195	-4.76757	1.86e-06	9.12e-05
FAM72A	244.499	0.564763	0.183773	3.07315	0.00211814	0.0226603
EIF2D	2126.47	-0.28621	0.10058	-2.84561	0.00443271	0.0389966
PFKFB2	867.663	0.349043	0.105415	3.31112	0.000929245	0.0125229
YOD1	2943.01	-0.549636	0.083408	-6.58972	4.41e-11	8.09e-09
G0S2	86.5599	1.19335	0.309676	3.85355	0.000116418	0.0025335
LINC00467	191.225	0.918616	0.23383	3.92856	8.55e-05	0.00198207
SLC30A1	1042.88	0.303601	0.108092	2.80872	0.00497391	0.042047
INTS7	3415.73	-0.280567	0.0862545	-3.25278	0.00114283	0.0146312
ANGEL2	2441.84	0.302164	0.0728695	4.14665	3.37e-05	0.000947371
PROX1	291.876	0.660523	0.20065	3.29191	0.000995094	0.0132001
CENPF	10736.6	0.772153	0.12101	6.38091	1.76e-10	2.95e-08
ESRRG	94.4585	0.844377	0.262509	3.21656	0.00129737	0.0159992
EPRS1	15127.8	0.544495	0.0792423	6.87126	6.36e-12	1.38e-09
LOC124904519	8.0042	3.03959	1.04992	2.89507	0.00379077	0.0349505
FBXO28	3364.04	-0.442567	0.0884634	-5.00283	5.65e-07	3.22e-05
DEGS1	5027.8	-0.509973	0.0825366	-6.17875	6.46e-10	9.16e-08
H3-3A	7055.21	-0.214722	0.076477	-2.80767	0.00499012	0.0421109
PARP1	26421.2	0.303806	0.0640309	4.74468	2.09e-06	0.000100097
SNAP47	2067.65	-0.396826	0.135183	-2.93548	0.00333033	0.0318206
ARF1	11617.9	-0.52629	0.141556	-3.7179	0.000200886	0.00387822
MRPL55	1105.76	-0.58192	0.190651	-3.05227	0.00227117	0.023994
LINC02815	170.444	1.01277	0.258547	3.91717	8.96e-05	0.00205357
TAF5L	1977.05	-0.332968	0.0956464	-3.48124	0.000499105	0.00780127
URB2	2906.38	-0.346239	0.106309	-3.25692	0.0011263	0.0144834
C1orf198	1022.5	-0.398951	0.136062	-2.93212	0.00336652	0.0320511
GNPAT	3084.25	-0.325625	0.0975491	-3.33806	0.00084366	0.0116355
LOC122526782	400.43	-0.591698	0.132377	-4.4698	7.83e-06	0.000281158
SIPA1L2	1077.15	0.370481	0.0961204	3.85434	0.000116041	0.00253156
NTPCR	1716.14	-0.405948	0.108244	-3.75032	0.000176612	0.00350701
LOC107985362	5.00066	-5.73684	1.61532	-3.55153	0.000382996	0.00643618
COA6	1152.27	-0.402853	0.120852	-3.33345	0.000857776	0.0117924
TARBP1	2526.1	0.496965	0.0946171	5.25238	1.5e-07	1.06e-05
LYST	1178.19	0.504631	0.139009	3.63022	0.00028318	0.00513099
NID1	3179.45	0.370763	0.07752	4.78281	1.73e-06	8.54e-05
MTR	6170.86	0.520674	0.0804001	6.47604	9.42e-11	1.65e-08
RYR2	184.461	0.817499	0.231212	3.5357	0.000406691	0.0067065
MAP1LC3C	10.583	-2.41937	0.86893	-2.78431	0.00536413	0.0443629
LOC107985725	16.3251	2.05886	0.701557	2.9347	0.00333869	0.0318797
SMYD3	1133.83	0.576985	0.161487	3.57295	0.00035298	0.00609494
LOC124904573	107.188	1.19721	0.432898	2.76558	0.00568216	0.0463096
TMEM18	1047.77	-0.36524	0.098636	-3.70291	0.00021314	0.00407437
ADI1	669.247	-0.536104	0.106705	-5.02416	5.06e-07	2.93e-05
RPS7	34655.9	-0.441488	0.0972187	-4.54118	5.59e-06	0.000218157
ID2	2074.36	0.761013	0.108729	6.99918	2.57e-12	6.11e-10
KIDINS220	3364.96	0.451544	0.0746892	6.04564	1.49e-09	1.92e-07
YWHAQ	11540.2	-0.296129	0.0779914	-3.79694	0.000146494	0.00302308
LOC124905970	12.1551	4.05231	1.01862	3.97822	6.94e-05	0.00169319
ODC1	7914.36	-0.27928	0.077214	-3.61696	0.000298088	0.00535622
E2F6	840.111	-0.511445	0.109596	-4.66665	3.06e-06	0.000136332
GREB1	442.956	0.712635	0.156802	4.54482	5.5e-06	0.00021572
SMC6	2710.86	0.434963	0.123194	3.53071	0.00041445	0.00678889
GEN1	1496.75	0.448551	0.124812	3.59382	0.000325864	0.00575436
WDR35	1610.93	0.541811	0.114564	4.72933	2.25e-06	0.000105732
LAPTM4A	1787.3	-0.411446	0.10723	-3.83703	0.000124529	0.00266689
SDC1	375.442	-0.714711	0.189943	-3.76277	0.000168042	0.00336777
GDF7	245.754	0.497743	0.180399	2.75912	0.00579581	0.046806
LDAH	383.101	-0.376529	0.135255	-2.78385	0.0053718	0.0443902
LOC124907741	38.0464	1.8852	0.651823	2.89219	0.00382561	0.0351992
UBXN2A	1558.57	-0.322069	0.0912555	-3.5293	0.000416654	0.00681352
WDCP	1426.18	-0.31331	0.0890753	-3.51736	0.000435866	0.00705067
SF3B6	3042.26	-0.31952	0.0882609	-3.62018	0.000294402	0.00529488
PTRHD1	510.964	-0.549414	0.152226	-3.60919	0.000307157	0.00548373
LOC105374333	153.95	1.47126	0.300927	4.88909	1.01e-06	5.42e-05
CENPA	707.598	0.441279	0.120086	3.6747	0.000238133	0.00445958
PREB	1720.79	-0.449934	0.111154	-4.04784	5.17e-05	0.00133495
ATRAID	1638.54	-0.495613	0.124443	-3.98265	6.82e-05	0.00166819
EIF2B4	781.8	-0.348939	0.126222	-2.76448	0.0057013	0.0463875
PPM1G	4901.24	0.342405	0.0736827	4.64702	3.37e-06	0.000146937
NRBP1	1361.12	-0.302164	0.102425	-2.95012	0.00317653	0.0307845
IFT172	921.881	0.459021	0.102048	4.49807	6.86e-06	0.000256619
GPN1	1593.03	-0.460547	0.0950737	-4.84411	1.27e-06	6.55e-05
MRPL33	1215.96	-0.391086	0.137839	-2.83727	0.00455016	0.0396534
PPP1CB	8502.55	-0.260846	0.0917206	-2.84392	0.00445616	0.0390937
WDR43	6050.34	-0.244887	0.0760547	-3.21987	0.00128247	0.015886
DPY30	1368.65	-0.403579	0.113245	-3.56376	0.00036558	0.00622413
SPAST	1755.05	-0.26153	0.0911698	-2.8686	0.00412293	0.0370153
TTC27	1246.18	-0.300219	0.082429	-3.64215	0.000270371	0.00497687
LTBP1	824.977	0.337153	0.109707	3.07322	0.00211762	0.0226603
CRIM1	839.403	0.291878	0.105054	2.77835	0.00546356	0.044975
LOC124905989	12.2361	3.63149	1.12247	3.23526	0.00121533	0.0153076
CEBPZOS	1754.15	-0.396443	0.114132	-3.47355	0.000513629	0.00796432
CEBPZ	2940.32	-0.404143	0.101137	-3.99601	6.44e-05	0.00159898
CYP1B1	487.531	1.24896	0.141107	8.85117	8.66e-19	4.32e-16
HNRNPLL	1174.02	-0.51417	0.11159	-4.60766	4.07e-06	0.000170419
GALM	546.761	-0.395161	0.13945	-2.83371	0.00460115	0.0399564
SRSF7	7916.79	-0.651809	0.106869	-6.09915	1.07e-09	1.43e-07
THUMPD2	649.717	-0.419019	0.141538	-2.96047	0.00307172	0.0300683
EML4	3327.08	0.29923	0.084298	3.54967	0.000385721	0.00645966
DYNC2LI1	650.079	0.351198	0.119935	2.92822	0.00340905	0.0323769
LOC124905998	53.1324	1.16725	0.406497	2.87148	0.0040856	0.0368364
LOC124907759	107.225	0.946566	0.342593	2.76295	0.00572822	0.046528
LOC124905999	291.622	1.41084	0.269231	5.24025	1.6e-07	1.11e-05
LOC124907758	153.425	1.14108	0.344164	3.31551	0.000914767	0.0123621
SRBD1	1194.53	0.441247	0.11455	3.852	0.000117157	0.00253601
PRKCE	451.637	0.778137	0.128774	6.04264	1.52e-09	1.93e-07
PRKCE-AS1	17.5881	2.96348	0.845604	3.50457	0.000457341	0.00730095
EPAS1	464.411	0.56176	0.142743	3.93548	8.3e-05	0.0019351
RHOQ	1293.4	0.318915	0.113714	2.80453	0.00503903	0.0423949
RHOQ-AS1	16.9675	3.02508	0.749103	4.03827	5.38e-05	0.00138243
MSH6	7705.67	-0.233714	0.0815524	-2.86581	0.00415942	0.037232
CHAC2	829.98	-0.618017	0.123717	-4.99543	5.87e-07	3.33e-05
LOC112268415	15.2006	2.14638	0.751632	2.85562	0.00429524	0.0380715
ACYP2	133.268	-0.785725	0.22884	-3.43351	0.00059582	0.0088848
SPTBN1	6542.52	0.279549	0.0740331	3.77601	0.000159364	0.00323718
MTIF2	2179.35	0.428855	0.108129	3.96616	7.3e-05	0.00176345
CFAP36	1257.59	-0.419407	0.128756	-3.25737	0.00112448	0.0144821
PEX13	845.319	-0.349952	0.117354	-2.98203	0.00286346	0.0285486
C2orf74	237.007	0.527504	0.188855	2.79317	0.00521945	0.0434992
AHSA2P	344.458	0.778486	0.167676	4.6428	3.44e-06	0.000148643
XPO1	14585.2	-0.433257	0.0789567	-5.48727	4.08e-08	3.47e-06
CCT4	14926.2	-0.555364	0.0843165	-6.58666	4.5e-11	8.18e-09
LOC105374773	63.8218	1.26645	0.350206	3.61629	0.000298853	0.00536335
SLC1A4	750.716	1.26453	0.128844	9.81442	9.76e-23	7.6e-20
RAB1A	2333.63	-0.363363	0.084504	-4.29995	1.71e-05	0.000540564
LOC124900511	81.4701	1.23446	0.275764	4.4765	7.59e-06	0.000275474
PNO1	1877.37	-0.733902	0.106438	-6.89512	5.38e-12	1.22e-09
PPP3R1	2311.18	-0.283545	0.0909978	-3.11595	0.00183352	0.0204238
LOC124906019	187.742	1.01903	0.267775	3.80554	0.000141492	0.00294771
NFU1	1064.96	-0.4527	0.103247	-4.38466	1.16e-05	0.000383813
TIA1	3209.4	-0.43026	0.0893742	-4.81414	1.48e-06	7.51e-05
SNRPG	3707.97	-0.323756	0.113403	-2.85492	0.00430472	0.0381292
FAM136A	2910.77	-0.46925	0.0843766	-5.56137	2.68e-08	2.45e-06
SPR	619.499	-0.562625	0.144525	-3.89292	9.9e-05	0.00223341
CCT7	18123	-0.266523	0.0744035	-3.58213	0.000340799	0.00595863
STAMBP	1705.68	0.24522	0.0829601	2.95588	0.00311779	0.0303769
MTHFD2	9067.15	0.924184	0.0791628	11.6745	1.72e-31	4.19e-28
MRPL53	440.216	-0.647243	0.211537	-3.05972	0.00221547	0.0235077
AUP1	3398.8	-0.29417	0.100971	-2.91342	0.00357499	0.0336084
HK2	2043.12	0.363074	0.0934085	3.88695	0.000101513	0.00227062
POLE4	482.25	-0.644988	0.126151	-5.11284	3.17e-07	1.96e-05
SUCLG1	2676.31	-0.44994	0.106283	-4.23342	2.3e-05	0.000697661
KCMF1	1027.92	-0.291618	0.0977666	-2.9828	0.00285625	0.0285467
VAMP8	375.286	-0.527011	0.166298	-3.16909	0.00152919	0.01809
RNF181	1118.17	-0.363642	0.0981502	-3.70495	0.00021143	0.00404566
MRPL35	1822.07	-0.341111	0.116957	-2.91656	0.00353917	0.0333571
RMND5A	5217.18	0.214209	0.0685475	3.12498	0.00177819	0.0200601
EIF2AK3	438.698	0.465235	0.157088	2.96161	0.00306031	0.0299882
ANKRD20A8P	28.0942	2.20195	0.549411	4.00783	6.13e-05	0.00153759
LINC00342	146.633	0.854826	0.282227	3.02886	0.00245479	0.0255866
DUSP2	45.8339	-1.2369	0.387944	-3.18835	0.00143088	0.0172201
ITPRIPL1	1074.73	-0.52128	0.103245	-5.04895	4.44e-07	2.64e-05
RPL31	13468.3	-0.388447	0.0955674	-4.06464	4.81e-05	0.00126681
UXS1	820.659	-0.326074	0.117688	-2.77066	0.00559431	0.0458766
RANBP2	9476.9	0.268289	0.0971662	2.76114	0.00576005	0.0466655
MTLN	116.849	-0.943142	0.295019	-3.19688	0.00138922	0.0168437
ZC3H6	368.09	0.994888	0.166975	5.95829	2.55e-09	3.14e-07
CKAP2L	999.268	0.436422	0.130474	3.34489	0.000823165	0.0114175
TMEM177	846.735	-0.397186	0.139614	-2.84488	0.00444286	0.0390154
POLR2D	4156.42	-0.274868	0.0840808	-3.2691	0.00107892	0.0140722
UGGT1	3887.04	0.300613	0.0855405	3.51427	0.000440956	0.00710937
HS6ST1	575.581	-0.507161	0.179434	-2.82645	0.00470671	0.0404755
PLEKHB2	2504.54	-0.281142	0.0980611	-2.86701	0.00414376	0.037126
RAB3GAP1	2552.06	0.223197	0.0768581	2.90401	0.00368413	0.0343251
DARS1	3721.57	-0.309505	0.0857368	-3.60994	0.000306266	0.00547788
CXCR4	313.37	-0.567672	0.196621	-2.88713	0.00388771	0.0356081
LRP1B	756.657	1.31429	0.142653	9.21318	3.17e-20	2.05e-17
LOC107985779	75.04	2.08398	0.394822	5.27827	1.3e-07	9.36e-06
ORC4	2118.02	-0.330386	0.0854994	-3.86419	0.000111459	0.0024536
LOC105373674	13.9226	2.61301	0.824091	3.17078	0.00152029	0.0180066
MBD5	825.242	0.774901	0.173474	4.46695	7.93e-06	0.000281759
KIF5C	390.543	0.531127	0.169457	3.1343	0.00172267	0.0196841
MMADHC	3236.86	-0.323368	0.0902312	-3.58377	0.000338668	0.00593202
RIF1	8935.32	0.29393	0.0938808	3.13089	0.0017428	0.0198216
STAM2	858.142	-0.351092	0.125137	-2.80566	0.00502141	0.0423199
PKP4	2152.02	0.327797	0.0900427	3.64046	0.000272148	0.00498681
LOC105373715	97.136	1.0041	0.342713	2.92985	0.00339128	0.0322395
BAZ2B	669.141	0.428752	0.136726	3.13585	0.00171359	0.0196156
MARCHF7	3620.87	-0.391503	0.108024	-3.62421	0.00028984	0.00523219
TANK	846.827	-0.425398	0.129858	-3.27586	0.00105339	0.013832
PSMD14	4071.74	-0.464428	0.0856887	-5.41995	5.96e-08	4.83e-06
LOC107985957	558.688	1.19106	0.209444	5.68674	1.29e-08	1.31e-06
LOC102724081	183.653	1.64573	0.302535	5.4398	5.33e-08	4.4e-06
LRP2	1067.12	0.445007	0.121812	3.65324	0.000258952	0.00481299
METTL5	774.964	-0.32046	0.110558	-2.89857	0.00374864	0.0346714
LOC124906092	91.6172	1.73448	0.375912	4.61406	3.95e-06	0.000165972
DCAF17	1016.77	0.305362	0.094917	3.21715	0.00129471	0.0159796
CDCA7	2995.99	-0.288309	0.0894806	-3.22203	0.00127285	0.0158171
OLA1	5848.28	-0.531181	0.0968963	-5.48195	4.21e-08	3.53e-06
LOC124907906	506.052	1.23743	0.173931	7.11447	1.12e-12	2.99e-10
LOC124907907	69.6688	1.56766	0.301187	5.20494	1.94e-07	1.3e-05
ATP5MC3	5468.43	-0.389258	0.115578	-3.36791	0.000757397	0.0107662
LOC107985962	827.243	1.18691	0.27607	4.29933	1.71e-05	0.000541204
HOXD12	12.4397	2.47864	0.896797	2.76388	0.00571188	0.0464493
HOXD11	1071.66	0.461327	0.0929103	4.96529	6.86e-07	3.85e-05
HOXD10	497.315	0.6026	0.129602	4.64961	3.33e-06	0.000146264
HOXD9	104.311	0.976805	0.275598	3.5443	0.00039365	0.00654307
NFE2L2	1238.51	0.497971	0.103828	4.79612	1.62e-06	8.13e-05
PRKRA	1127.16	-0.72001	0.114483	-6.28922	3.19e-10	4.86e-08
TTN	1783.43	0.998791	0.16317	6.12116	9.29e-10	1.27e-07
LOC124906103	523.333	0.822507	0.209513	3.92581	8.64e-05	0.0019999
LOC105373780	4.48045	5.59396	1.72335	3.24598	0.00117048	0.0148775
NAB1	1331.34	0.339498	0.114211	2.97255	0.0029534	0.029189
MYO1B	2162.55	0.324879	0.0910659	3.56751	0.000360385	0.0061735
SLC39A10	3806.92	-0.781812	0.0880503	-8.87915	6.74e-19	3.45e-16
HECW2	274.45	0.667838	0.212115	3.14848	0.00164123	0.0190316
PGAP1	1409.01	0.382879	0.11863	3.22752	0.0012487	0.0156453
SF3B1	16626.4	-0.255129	0.0790273	-3.22837	0.00124498	0.0156104
HSPD1	30539.3	-0.26957	0.0808051	-3.33606	0.000849763	0.0117113
HSPE1	1277.7	-0.618849	0.122417	-5.05524	4.3e-07	2.57e-05
PLCL1	151.384	0.984087	0.24309	4.04824	5.16e-05	0.00133495
BZW1	8106.49	-0.343737	0.0882907	-3.89325	9.89e-05	0.00223296
CLK1	1434.77	0.321255	0.11267	2.8513	0.00435411	0.0384756
PPIL3	661.927	-0.374676	0.119844	-3.12637	0.0017698	0.0200002
NIF3L1	1831.32	-0.342025	0.101637	-3.36517	0.000764962	0.01085
NBEAL1	1101.06	0.344452	0.110442	3.11885	0.00181556	0.0203519
PARD3B	369.094	0.469244	0.159313	2.94542	0.00322517	0.0311318
LOC124907967	278.628	0.708485	0.224392	3.15736	0.00159207	0.0186412
FASTKD2	2040	-0.392354	0.104125	-3.7681	0.000164498	0.00331379
KLF7	164.072	0.659808	0.233243	2.82885	0.00467157	0.0403322
IDH1	2119.43	-0.591539	0.101505	-5.82766	5.62e-09	6.25e-07
CPS1	1768.59	0.341002	0.107662	3.16733	0.00153844	0.0181663
IKZF2	260.939	0.720024	0.197881	3.63867	0.000274047	0.00501217
ATIC	1855.61	-0.504997	0.162139	-3.1146	0.00184196	0.0204723
FN1	1057.9	0.543363	0.130547	4.1622	3.15e-05	0.000891951
NHEJ1	786.976	-0.350222	0.103959	-3.36883	0.000754885	0.0107462
STK16	540.879	-0.586846	0.157885	-3.71692	0.00020167	0.00388949
ACSL3	3536.25	0.369404	0.0911447	4.05295	5.06e-05	0.00131404
MRPL44	1421.15	-0.380348	0.0976289	-3.89585	9.79e-05	0.00221883
PSMD1	6018.02	-0.308082	0.0796235	-3.86923	0.000109179	0.00241435
PTMA	29922.4	-0.509989	0.0820261	-6.21741	5.05e-10	7.45e-08
PDE6D	583.097	-0.417593	0.127909	-3.26476	0.00109556	0.0142145
TIGD1	263.318	-0.488663	0.141831	-3.44539	0.000570238	0.00859553
EIF4E2	1799.86	-0.524552	0.101446	-5.17077	2.33e-07	1.53e-05
HJURP	1091.93	0.426487	0.105087	4.05842	4.94e-05	0.00129227
TNRC17	26.9397	2.80364	0.573201	4.8912	1e-06	5.37e-05
LRRFIP1	1821.02	0.368115	0.107444	3.42612	0.000612267	0.0090952
LOC124906128	9.87622	2.31559	0.846427	2.73573	0.00622429	0.0490902
ILKAP	935.655	-0.448629	0.11351	-3.95231	7.74e-05	0.00183683
LOC124908002	20.2542	-2.28399	0.687963	-3.31993	0.00090039	0.0122358
LOC107986003	19.0912	1.87027	0.65426	2.8586	0.00425516	0.0378809
HDAC4	333.456	0.748103	0.166944	4.48115	7.42e-06	0.000271058
COPS9	1118.38	-0.537751	0.132635	-4.05438	5.03e-05	0.00130778
HDLBP	12508.1	0.234895	0.064449	3.64467	0.000267735	0.00494204
THAP4	1013.52	-0.507247	0.182235	-2.78348	0.00537796	0.0444018
DTYMK	1584.51	-0.46066	0.133144	-3.45986	0.000540463	0.00827491
CNTN4	16.1429	2.94916	0.801723	3.67853	0.000234583	0.00442477
SUMF1	451.653	0.453589	0.152261	2.97901	0.0028918	0.0287114
ITPR1	716.782	0.542599	0.122844	4.41699	1e-05	0.000339305
EDEM1	1599.04	0.41765	0.0954401	4.37605	1.21e-05	0.000396489
LOC107986061	94.8746	1.43696	0.377776	3.80374	0.000142526	0.00296004
LOC107984112	202.491	1.02903	0.269404	3.81966	0.000133638	0.00282517
SRGAP3-AS3	4.29011	4.86511	1.56101	3.11663	0.0018293	0.0204001
LOC124909344	17.7903	2.53721	0.713451	3.55624	0.000376195	0.00636035
RPUSD3	1136.89	-0.424388	0.146281	-2.90119	0.00371746	0.0344978
JAGN1	1357.25	-0.325907	0.118651	-2.74677	0.00601859	0.0480204
FANCD2	3910.19	0.391495	0.089561	4.37127	1.24e-05	0.00040332
GHRLOS	78.6034	1.01726	0.350744	2.9003	0.00372803	0.0345464
SEC13	3757.43	-0.336995	0.111536	-3.02139	0.00251618	0.026059
NUP210	4052.85	0.456243	0.135793	3.35983	0.0007799	0.0109977
LOC105376957	38.3446	1.33167	0.456597	2.91651	0.0035397	0.0333571
LSM3	3056.6	-0.473586	0.132481	-3.57476	0.000350548	0.0060691
NR2C2	1981.41	0.449239	0.118553	3.78935	0.000151042	0.00310378
GALNT15	5.63928	5.02651	1.57999	3.18135	0.00146592	0.0175334
LOC124909351	49.4167	1.13364	0.393938	2.87772	0.00400562	0.0364402
THRB	526.64	0.536078	0.152705	3.51055	0.000447174	0.00716805
RARB	416.238	-0.726562	0.134853	-5.38781	7.13e-08	5.55e-06
TOP2B	9092.02	0.373555	0.100154	3.72981	0.000191622	0.00373643
CMC1	437.007	-0.525228	0.127124	-4.1316	3.6e-05	0.00100147
FBXL2	360.973	-0.431026	0.155209	-2.77707	0.00548506	0.0450947
ACVR2B	4090.17	0.29187	0.0782073	3.73201	0.000189961	0.00371149
ZNF619	328.076	0.664962	0.157623	4.21868	2.46e-05	0.00073009
CTNNB1	19349.7	-0.307838	0.0748219	-4.11428	3.88e-05	0.00106005
SS18L2	566.251	-0.530898	0.130109	-4.0804	4.5e-05	0.00119433
FYCO1	971.246	0.411049	0.120074	3.42329	0.000618679	0.00918344
SMARCC1	11875	0.188991	0.0689722	2.7401	0.00614204	0.0487058
PLXNB1	252.1	0.685351	0.231397	2.96179	0.00305855	0.0299882
TMA7	3764.83	-0.336462	0.100073	-3.36217	0.000773332	0.0109289
CCDC71	560.212	-0.424972	0.148403	-2.86364	0.00418802	0.0374191
TCTA	651.239	-0.382183	0.13459	-2.83961	0.0045169	0.0394519
BSN	224.002	0.811015	0.209425	3.87258	0.000107687	0.00238678
RBM6	2301.34	0.307905	0.0983098	3.13199	0.00173626	0.019782
RBM5	2299.38	0.589347	0.087048	6.77036	1.28e-11	2.69e-09
HYAL2	798.814	-0.703201	0.20063	-3.50496	0.000456676	0.00729632
TUSC2	1023.17	-0.313941	0.0961834	-3.26398	0.00109859	0.0142145
NPRL2	897.755	-0.471527	0.141896	-3.32304	0.000890426	0.0121427
MAPKAPK3	1896.17	-0.335972	0.0924802	-3.63291	0.000280246	0.00509204
DOCK3	659.033	0.483	0.138021	3.49947	0.000466178	0.00741162
MANF	1764.84	-0.444352	0.105438	-4.21433	2.51e-05	0.000735304
RAD54L2	3112.81	0.287146	0.0838917	3.42282	0.000619748	0.00918998
TEX264	1256.33	-0.369703	0.128498	-2.8771	0.00401345	0.0364402
RRP9	998.364	-0.623798	0.157656	-3.95671	7.6e-05	0.00180988
PARP3	159.91	0.692828	0.231762	2.98939	0.00279535	0.0281427
RPL29	20901.8	-0.397936	0.128644	-3.09331	0.00197934	0.0216567
GNL3	9880.11	-0.426022	0.104957	-4.05902	4.93e-05	0.00129065
SPCS1	2548.24	-0.313618	0.0949895	-3.3016	0.000961336	0.0128486
WNT5A	1336.5	0.290906	0.103317	2.81566	0.00486766	0.0414187
TASOR	6159.89	0.241433	0.085612	2.82008	0.0048012	0.0410507
PDE12	3109.82	-0.23417	0.0700911	-3.34094	0.00083494	0.0115427
ARF4	4320.21	-0.283576	0.0802038	-3.53569	0.000406717	0.0067065
FLNB	4298.25	0.292298	0.0937421	3.11811	0.00182015	0.0203916
LOC105377106	7.11326	4.18458	1.5265	2.74129	0.00611991	0.0485898
CFAP20DC-AS1	3.76894	5.04954	1.77717	2.84133	0.00449256	0.0393099
LOC105377113	98.371	1.05407	0.304365	3.46317	0.000533846	0.00819941
LOC107986015	744.316	1.57834	0.222499	7.09367	1.31e-12	3.43e-10
PTPRG	1687.96	0.265871	0.0855955	3.10613	0.00189554	0.0209419
LOC124906245	240.095	1.92626	0.317005	6.07643	1.23e-09	1.64e-07
C3orf14	686.503	-0.607471	0.128897	-4.71285	2.44e-06	0.000112113
ATXN7	925.651	0.613367	0.116088	5.28365	1.27e-07	9.16e-06
PSMD6-AS2	99.416	2.1134	0.392993	5.3777	7.54e-08	5.76e-06
PSMD6	4250.72	-0.277998	0.0779457	-3.56657	0.000361689	0.0061863
PRICKLE2	47.8701	1.32015	0.407302	3.2412	0.00119029	0.01509
LOC107986018	148.639	1.23554	0.281711	4.38585	1.16e-05	0.000382364
MAGI1-IT1	21.1366	2.4219	0.677412	3.57522	0.000349936	0.0060691
LOC124900543	557.703	1.73936	0.366729	4.74291	2.11e-06	0.000100727
KBTBD8	1104.97	-0.40884	0.117276	-3.48614	0.000490039	0.00769045
UBA3	2626.29	-0.386912	0.110359	-3.50593	0.000455017	0.00728177
LOC124906247	66.516	1.27852	0.377802	3.38411	0.000714094	0.0102935
GXYLT2	680.041	0.667241	0.121191	5.5057	3.68e-08	3.15e-06
LOC124906200	61.1465	1.27439	0.450878	2.82645	0.00470664	0.0404755
C3orf38	1471.14	-0.495067	0.1082	-4.57548	4.75e-06	0.000191037
LOC107986103	218.433	1.52438	0.289318	5.26888	1.37e-07	9.82e-06
CRYBG3	1471.11	0.398085	0.129478	3.07454	0.00210831	0.0225995
CLDND1	2337.15	-0.530976	0.120685	-4.3997	1.08e-05	0.000362498
FILIP1L	397.024	1.50623	0.22197	6.78572	1.16e-11	2.44e-09
LOC124909400	559.882	1.25742	0.385157	3.26469	0.00109585	0.0142145
TRMT10C	3052.81	-0.276595	0.0977018	-2.83102	0.00464003	0.0401668
PCNP	5783.62	-0.277938	0.0891748	-3.11678	0.00182838	0.0204001
LOC124906262	403.328	0.58856	0.182891	3.21809	0.00129047	0.0159647
RPL24	10304.4	-0.484458	0.104371	-4.64167	3.46e-06	0.000148795
LOC124906263	114.337	0.954495	0.308898	3.09001	0.00200153	0.0217962
CBLB	311.487	0.552495	0.178876	3.08871	0.00201031	0.0218795
DUBR	292.555	-0.747386	0.212532	-3.51658	0.000437137	0.00705949
DZIP3	2091.05	0.370499	0.132095	2.80479	0.00503494	0.0423789
PLCXD2	295.603	0.658815	0.166144	3.96533	7.33e-05	0.00176527
C3orf52	191.895	-0.589928	0.19056	-3.09577	0.00196306	0.0215218
LINC02042	12.0576	3.15135	1.01391	3.1081	0.00188291	0.0208427
NAA50	10301.2	-0.29463	0.0735297	-4.00695	6.15e-05	0.00154044
CCDC191	129.257	0.942981	0.248987	3.78727	0.00015231	0.00312652
LOC124909415	17.6549	6.08144	1.37063	4.43696	9.12e-06	0.000315365
LOC124906270	38.1603	2.13438	0.560637	3.80707	0.000140626	0.00293309
LOC124900546	171.365	0.9284	0.239024	3.88413	0.000102699	0.00229452
STXBP5L	383.52	0.633496	0.173103	3.65965	0.000252558	0.00470314
POLQ	2216.76	0.433805	0.114234	3.7975	0.000146161	0.00301942
GOLGB1	3914.65	0.627132	0.116297	5.39248	6.95e-08	5.5e-06
WDR5B	219.889	0.681831	0.185446	3.67671	0.000236257	0.00444566
MYLK	202.931	0.732151	0.217474	3.36661	0.000760973	0.0108084
CCDC14	2569.29	0.423676	0.12735	3.32687	0.000878277	0.0119939
HEG1	437.672	0.694922	0.144767	4.80028	1.58e-06	8.02e-05
LOC105374090	69.1962	1.48046	0.331257	4.46922	7.85e-06	0.000281158
GATA2-AS1	225.549	-0.634318	0.187568	-3.38181	0.000720092	0.0103417
RPN1	9785.89	-0.172948	0.063343	-2.73034	0.00632699	0.0497266
TMCC1-DT	231.393	-0.487016	0.17726	-2.74746	0.00600581	0.0479578
NUDT16	849.139	0.458968	0.124044	3.70004	0.000215566	0.0041167
MRPL3	5297.94	-0.239448	0.082273	-2.91041	0.00360953	0.0337375
DNAJC13	1924.74	0.435447	0.094853	4.59076	4.42e-06	0.00018093
ACKR4	23.7543	1.71847	0.629507	2.72987	0.00633601	0.0497774
SRPRB	3844.38	-0.440725	0.111749	-3.94388	8.02e-05	0.00188427
RAB6B	216.803	-0.670149	0.194989	-3.43686	0.000588506	0.0087892
DBR1	1002.75	-0.346098	0.121477	-2.8491	0.00438436	0.0386506
ZBTB38	1053.81	0.663172	0.14063	4.71572	2.41e-06	0.000110906
RNF7	1092.42	-0.38859	0.123812	-3.13854	0.00169789	0.0194879
ATP1B3	4340.62	-0.359263	0.083533	-4.30085	1.7e-05	0.000539247
XRN1	2876.96	0.379104	0.0921159	4.11551	3.86e-05	0.00105737
PCOLCE2	420.443	0.440877	0.137631	3.20333	0.00135846	0.0165741
COMMD2	3019.63	-0.453173	0.111432	-4.0668	4.77e-05	0.00125849
PFN2	5375.47	-0.557692	0.0919785	-6.06329	1.33e-09	1.77e-07
SELENOT	3110.51	-0.346909	0.104749	-3.3118	0.000926968	0.0125009
MBNL1	3112.63	0.256989	0.0922247	2.78655	0.00532721	0.0441703
TIPARP	1481.5	0.28881	0.0982457	2.93967	0.00328563	0.0316169
RSRC1	1505.01	-0.357694	0.121022	-2.95562	0.00312042	0.0303769
UC.134	8.60531	6.90464	1.41311	4.88612	1.03e-06	5.48e-05
MLF1	1181.41	-0.437896	0.101712	-4.30526	1.67e-05	0.000531221
MFSD1	962.278	0.474739	0.0921596	5.15127	2.59e-07	1.66e-05
LOC124909452	17.1447	3.26077	0.930942	3.50265	0.000460653	0.00734779
LOC101928351	23.0854	2.40283	0.674789	3.56086	0.000369641	0.00627134
TRIM59	954.147	0.306981	0.112349	2.73238	0.00628794	0.0494597
KPNA4	3924.29	-0.431625	0.0886463	-4.86907	1.12e-06	5.87e-05
LOC105374187	136.577	0.772639	0.273785	2.82207	0.00477155	0.0408151
SERPINI1	229.806	-0.610439	0.197695	-3.08778	0.00201655	0.0219352
GOLIM4	1909.33	0.360915	0.114445	3.15361	0.00161266	0.0188143
MECOM	983.022	0.305619	0.0940318	3.25016	0.00115338	0.0147413
LOC105374206	42.3175	2.21806	0.498661	4.44803	8.67e-06	0.0003036
LOC124906301	31.4012	1.44856	0.509149	2.84506	0.00444031	0.0390154
RPL22L1	2079.4	-0.395359	0.112078	-3.52752	0.000419469	0.00684804
EIF5A2	474.528	-0.635923	0.148815	-4.27326	1.93e-05	0.000595511
TNIK	1518.13	0.473546	0.122925	3.85231	0.000117008	0.0025356
LOC124906303	61.2084	1.27969	0.43957	2.91123	0.00360009	0.0337068
LOC124906304	90.7711	1.34631	0.352937	3.8146	0.000136405	0.00286624
TBL1XR1	3352.12	-0.27187	0.0881994	-3.08245	0.00205305	0.0222081
KCNMB3	18.7733	2.75044	0.799169	3.44162	0.000578236	0.00868246
ACTL6A	1562.86	-0.413483	0.0980424	-4.2174	2.47e-05	0.000733131
DCUN1D1	1444	-0.40633	0.127271	-3.19264	0.00140977	0.0170293
ABCC5-AS1	4.72975	4.74498	1.69391	2.80121	0.00509118	0.042631
POLR2H	1424.74	-0.31654	0.0930202	-3.40291	0.000666718	0.00975514
IGF2BP2-AS1	8.36551	3.95433	1.29504	3.05345	0.00226223	0.0239256
TRA2B	6092.81	-0.270858	0.0791775	-3.42089	0.000624155	0.00923073
ETV5	273.83	1.82633	0.198313	9.20933	3.28e-20	2.06e-17
EIF4A2	4700.78	-0.483709	0.0901339	-5.36656	8.03e-08	6.08e-06
LPP	1153.4	0.587403	0.12473	4.70938	2.48e-06	0.000113502
FLJ42393	6.21505	3.94024	1.40107	2.8123	0.00491883	0.0416965
OSTN	142.782	-0.761837	0.236077	-3.22707	0.00125063	0.015651
LOC105374296	5.62077	4.5119	1.60985	2.80269	0.00506783	0.042527
TFRC	7630.22	-0.32502	0.0874986	-3.71458	0.000203545	0.00392176
DYNLT2B	37.215	-1.78063	0.484469	-3.67544	0.000237443	0.0044535
CEP19	191.294	0.615339	0.219119	2.80824	0.00498134	0.0420733
RUBCN	450.873	-0.446781	0.155752	-2.86853	0.00412382	0.0370153
FYTTD1	2435.48	-0.272548	0.0983796	-2.77037	0.00559928	0.0458981
RPL35A	10559	-0.411816	0.103437	-3.98132	6.85e-05	0.00167547
MAEA	1246.22	-0.48712	0.178064	-2.73564	0.00622583	0.0490902
SLBP	2727.47	-0.479612	0.0944016	-5.08055	3.76e-07	2.29e-05
HTT	3229.5	0.404598	0.0759163	5.32953	9.85e-08	7.26e-06
LOC124900165	75.3477	1.78365	0.339026	5.26111	1.43e-07	1.02e-05
PPP2R2C	207.226	-0.640264	0.202496	-3.16185	0.00156768	0.0183999
MRFAP1	6414.92	-0.308493	0.0981159	-3.14417	0.00166558	0.0192129
S100P	31.7098	-1.63479	0.50435	-3.24138	0.00118954	0.01509
LOC124900659	170.958	0.76948	0.256975	2.99438	0.00275003	0.0278147
BOD1L1	2288.86	0.787206	0.123567	6.37069	1.88e-10	3.1e-08
FBXL5	1797.74	-0.322989	0.0997392	-3.23834	0.00120228	0.0151925
SLIT2	4906.42	0.270625	0.0757887	3.57079	0.000355912	0.00613467
SLIT2-IT1	50.0674	1.79727	0.474605	3.78688	0.000152552	0.00312716
SEL1L3	465.832	0.570761	0.141783	4.02559	5.68e-05	0.00144759
RPL9	25326.1	-0.57547	0.112265	-5.12597	2.96e-07	1.85e-05
RBM47	176.063	-0.638667	0.214196	-2.98169	0.00286659	0.0285486
COMMD8	550.735	-0.513589	0.159763	-3.2147	0.00130581	0.0160777
LOC105374444	3.92735	-5.25428	1.90213	-2.76232	0.00573925	0.0465552
TMEM165	2407.82	-0.303212	0.0847936	-3.57588	0.00034905	0.00606474
NMU	197.631	-0.534087	0.190922	-2.79741	0.00515137	0.042987
LOC101928760	4.21089	5.69963	1.85201	3.07754	0.00208715	0.0224274
PAICS	14424.1	-0.229019	0.0720798	-3.17729	0.00148658	0.0177152
LOC124900173	162.383	1.71507	0.329483	5.20532	1.94e-07	1.3e-05
THAP6	625.282	0.558774	0.136347	4.09818	4.16e-05	0.00112145
G3BP2	7505.25	-0.273666	0.076141	-3.5942	0.000325395	0.00575131
SCARB2	2335.96	-0.279621	0.0822905	-3.39798	0.000678852	0.00988067
CCNG2	624.991	0.37301	0.131197	2.84314	0.00446719	0.0391407
MRPL1	900.89	-0.510035	0.112329	-4.54055	5.61e-06	0.000218372
FRAS1	1009.95	0.735264	0.1164	6.31668	2.67e-10	4.15e-08
LOC107986293	76.894	1.34835	0.326783	4.12614	3.69e-05	0.0010167
LOC124900722	54.0338	1.31825	0.416302	3.16657	0.00154247	0.0182027
PRKG2	68.2215	1.22874	0.349052	3.52021	0.000431199	0.00699844
HNRNPDL	9664.74	-0.548064	0.0791016	-6.92861	4.25e-12	9.85e-10
COPS4	2346.13	-0.317793	0.10508	-3.02429	0.00249221	0.0259072
WDFY3	2078.28	0.337964	0.0936392	3.60922	0.000307118	0.00548373
PTPN13	5064.86	0.76023	0.0811894	9.36365	7.7e-21	5.55e-18
PKD2	674.643	0.504583	0.120474	4.1883	2.81e-05	0.00081369
LOC105377327	30.1559	1.8881	0.603884	3.12659	0.00176847	0.0199968
LOC124900733	23.2832	2.85967	0.765224	3.73703	0.000186204	0.00364907
UNC5C	716.651	0.683428	0.116837	5.8494	4.93e-09	5.55e-07
ADH5	3836.66	-0.319068	0.0881232	-3.6207	0.000293803	0.00528901
TRMT10A	726.644	-0.566726	0.12936	-4.38101	1.18e-05	0.000388321
LOC102723704	5.09248	5.02616	1.59745	3.14636	0.00165314	0.0191066
UBE2D3	8003.21	-0.341066	0.0777966	-4.38408	1.16e-05	0.000384185
CENPE	4198.75	0.792208	0.124756	6.35004	2.15e-10	3.43e-08
AIMP1	1735.77	-0.403194	0.119992	-3.36018	0.000778927	0.010992
DKK2	38.5956	1.35778	0.412355	3.29275	0.000992133	0.0131698
LEF1	563.691	0.486992	0.13987	3.48176	0.000498129	0.00779228
OSTC	3036.05	-0.248822	0.0888169	-2.80152	0.00508624	0.0426079
COL25A1	694.543	0.430259	0.122944	3.49963	0.000465907	0.00741162
LOC124900756	24.2246	1.81167	0.640562	2.82825	0.00468038	0.0403558
CASP6	503.131	-0.411238	0.131462	-3.12819	0.00175888	0.0199463
ELOVL6	1564.19	-0.336554	0.104281	-3.22736	0.00124937	0.0156453
TIFA	548.443	-0.409278	0.122785	-3.33329	0.000858268	0.0117924
ANK2	1290.19	0.785025	0.0940522	8.34669	7.02e-17	3.1e-14
LOC124900761	47.4421	1.84864	0.401498	4.60435	4.14e-06	0.000172042
ANK2-AS1	16.3111	2.16091	0.596515	3.62256	0.000291704	0.00525608
PRSS12	262.654	0.675616	0.170323	3.96668	7.29e-05	0.00176182
LOC107986193	13.9648	3.16638	1.05034	3.01463	0.00257293	0.0265338
MAD2L1	4941.64	-0.396655	0.0816102	-4.86036	1.17e-06	6.1e-05
ANXA5	7728.05	-0.288141	0.0832888	-3.45954	0.000541095	0.00827807
BBS7	1602.52	0.317571	0.099501	3.19163	0.00141472	0.0170678
BLTP1	1860.6	0.429594	0.107245	4.00571	6.18e-05	0.00154658
LOC105377404	7.71896	2.9852	1.07156	2.78586	0.00533865	0.0442086
INTU	1210.36	0.335824	0.0999831	3.35881	0.000782786	0.0110304
SLC7A11-AS1	4.48619	6.00742	1.95044	3.08004	0.00206973	0.0223017
SLC7A11	2695.1	2.60609	0.0925829	28.1488	2.48e-174	4.83e-170
MGARP	347.438	-0.74078	0.168457	-4.39743	1.1e-05	0.000365003
NAA15	6543.79	-0.392963	0.0905553	-4.33949	1.43e-05	0.000460132
SETD7	4648.97	0.281045	0.0746467	3.76501	0.000166545	0.00334811
LOC124900783	54.8202	1.46373	0.44419	3.29527	0.000983277	0.0130879
LOC101927516	16.5049	4.33051	1.01344	4.27308	1.93e-05	0.000595511
SCOC	2666.78	-0.282943	0.102844	-2.75119	0.00593796	0.0475525
INPP4B	159.31	0.842312	0.19923	4.22784	2.36e-05	0.000709646
HHIP	266.297	1.72666	0.170797	10.1094	5.02e-24	4.88e-21
LOC124900791	63.9636	1.89192	0.42751	4.42543	9.62e-06	0.000330333
ZNF827	348.376	0.471431	0.167513	2.8143	0.00488839	0.0415588
LRBA	4392.15	0.363705	0.0859811	4.23006	2.34e-05	0.000703796
FBXW7	1488.23	0.479314	0.149353	3.20928	0.00133069	0.0163274
TMEM131L	895.525	0.471794	0.101446	4.6507	3.31e-06	0.000145975
PPID	1699.19	-0.323514	0.112437	-2.8773	0.004011	0.0364402
RAPGEF2	882.782	0.407651	0.127116	3.20693	0.00134162	0.0164304
LOC102723331	203.569	1.00187	0.229741	4.36085	1.3e-05	0.000420195
CBR4	1102.61	0.485652	0.126052	3.85279	0.00011678	0.0025335
HPF1	1035.31	-0.49442	0.12445	-3.97285	7.1e-05	0.00172321
LOC124900812	113.286	1.62025	0.368267	4.39967	1.08e-05	0.000362498
HMGB2	5000.6	0.500347	0.0858374	5.82901	5.58e-09	6.24e-07
SPCS3	7549.39	-0.351718	0.0927342	-3.79275	0.000148989	0.00307132
LOC124900819	106.702	1.24491	0.366973	3.39239	0.000692869	0.0100493
LOC105377572	39.0185	2.53913	0.542943	4.6766	2.92e-06	0.000130479
CDKN2AIP	574.006	-0.611234	0.138608	-4.4098	1.03e-05	0.00035017
RWDD4	619.88	-0.431567	0.119857	-3.60069	0.000317373	0.00564025
SLC25A4	1129.65	-0.438661	0.109408	-4.00942	6.09e-05	0.00153233
LRP2BP	182.104	0.935799	0.251962	3.71404	0.000203974	0.00392614
FAT1	4025.24	0.440592	0.0948426	4.6455	3.39e-06	0.000147479
LOC124900509	5.58095	-5.43431	1.50864	-3.60212	0.000315628	0.00561438
CCDC127	581.492	-0.390774	0.118299	-3.30329	0.000955582	0.0127995
SLC9A3-AS1	75.6281	1.18578	0.430157	2.75663	0.00584005	0.0470395
TPPP	97.8408	1.03774	0.354007	2.93141	0.00337425	0.032109
ZDHHC11B	83.4446	1.29026	0.335957	3.84055	0.000122757	0.00263961
MRPL36	652.137	-0.535334	0.106656	-5.01926	5.19e-07	2.98e-05
SRD5A1	399.62	0.551872	0.145619	3.78983	0.000150749	0.00310378
TENT4A	1148.18	0.464566	0.114277	4.06527	4.8e-05	0.00126505
CMBL	593.823	-0.434044	0.121765	-3.5646	0.000364408	0.0062205
TRIO	2599.12	0.56419	0.102148	5.52324	3.33e-08	2.94e-06
LOC124900943	41.6963	1.64916	0.528196	3.12225	0.00179476	0.0201884
LOC124900944	37.4481	1.62016	0.41301	3.92282	8.75e-05	0.00201077
ZNF622	625.943	-0.358662	0.114286	-3.13828	0.00169943	0.0194879
MYO10	986.023	0.320908	0.108834	2.94859	0.00319224	0.0308906
TARS1	10247.3	0.467043	0.0930527	5.01913	5.19e-07	2.98e-05
NIPBL	3413.58	0.318341	0.111447	2.85643	0.00428429	0.0380123
NUP155	8475.37	0.211774	0.0709744	2.9838	0.00284692	0.0285278
PRKAA1	1372.81	0.336247	0.110616	3.03976	0.00236769	0.0248518
OXCT1	1503.33	0.349986	0.101378	3.4523	0.00055582	0.00846342
C5orf34	426.271	0.680942	0.148627	4.58153	4.62e-06	0.000187131
LOC124900190	44.0033	0.986864	0.356379	2.76914	0.00562037	0.0460322
NNT	2502.23	0.393357	0.0869893	4.5219	6.13e-06	0.00023524
ITGA1	466.57	0.851233	0.137876	6.1739	6.66e-10	9.33e-08
PELO	988.778	-0.56033	0.0973208	-5.75756	8.53e-09	9.03e-07
MOCS2	1367.83	-0.508473	0.11647	-4.36568	1.27e-05	0.000412796
GPX8	1556.4	0.584112	0.111442	5.24139	1.59e-07	1.11e-05
PDE4D	654.78	0.487129	0.149263	3.26357	0.00110018	0.0142256
DIMT1	704.769	-0.360841	0.120152	-3.00321	0.0026715	0.02729
SREK1IP1	2972.67	-0.410332	0.115823	-3.54275	0.000395973	0.00656918
SGTB	1293.11	-0.503002	0.126893	-3.964	7.37e-05	0.00177294
ERBIN	3176.67	0.373624	0.09706	3.84942	0.0001184	0.00256007
MAST4	303.775	0.846739	0.214284	3.95149	7.77e-05	0.00184092
MRPS36	406.656	-0.455025	0.145415	-3.12913	0.00175322	0.0199053
MAP1B	4542.02	0.529226	0.100096	5.28719	1.24e-07	9.02e-06
MRPS27	4360.83	-0.258961	0.079082	-3.27459	0.00105814	0.0138569
LOC107986422	111.072	1.37175	0.301566	4.54875	5.4e-06	0.000212156
PTCD2	522.8	0.735123	0.14564	5.04754	4.48e-07	2.65e-05
ENC1	227.049	0.715366	0.203638	3.51292	0.000443205	0.00712816
F2R	670.278	-0.356891	0.106598	-3.348	0.000813957	0.0113302
ZBED3	194.897	1.56538	0.199701	7.83865	4.55e-15	1.55e-12
ZBED3-AS1	121.403	1.15995	0.312401	3.71301	0.000204811	0.00393836
TBCA	3975.2	-0.572695	0.106628	-5.37098	7.83e-08	5.95e-06
JMY	1284.98	0.554161	0.131749	4.20619	2.6e-05	0.000758874
TMEM167A	3440.98	-0.272261	0.0907715	-2.99941	0.00270499	0.0275279
POLR3G	1047.08	-0.472461	0.137406	-3.43843	0.000585094	0.0087719
ADGRV1	1395.4	0.784525	0.123526	6.35111	2.14e-10	3.43e-08
ARRDC3	412.078	-0.598187	0.210633	-2.83994	0.00451214	0.039428
POU5F2	38.4234	1.62383	0.462153	3.51361	0.000442062	0.00712129
RHOBTB3	1482.84	0.522472	0.0969718	5.38788	7.13e-08	5.55e-06
LNPEP	1962.05	0.339074	0.0906377	3.74098	0.000183304	0.00361042
RGMB	719.306	0.608263	0.133057	4.57146	4.84e-06	0.000193931
LOC105379102	55.8736	1.77775	0.475359	3.73981	0.00018416	0.00361996
LOC124901038	131.143	1.26853	0.385675	3.28911	0.00100504	0.0133048
EPB41L4A	213.289	0.54973	0.193247	2.8447	0.00444534	0.0390195
APC	2733.43	0.357322	0.106252	3.36298	0.000771062	0.0109078
COMMD10	672.234	-0.639098	0.149091	-4.28663	1.81e-05	0.000566622
MIR1244-2	292.607	-0.69196	0.218205	-3.17115	0.00151838	0.0180059
DMXL1	1918.16	0.340824	0.102403	3.32826	0.00087391	0.0119426
SRFBP1	925.906	-0.520142	0.15073	-3.45082	0.000558882	0.00849675
LOX	282.674	0.555819	0.203075	2.73701	0.00620006	0.0489465
ZNF608	811.599	0.509812	0.142884	3.56801	0.000359709	0.00617027
SLC12A2	2075.59	0.384472	0.0927556	4.14501	3.4e-05	0.000952032
FBN2	2775.99	0.452934	0.0808671	5.60097	2.13e-08	2e-06
CHSY3	236.053	0.570273	0.171091	3.33315	0.000858675	0.0117924
HINT1	6003.88	-0.292797	0.0885402	-3.30694	0.000943226	0.012685
ZCCHC10	1031.6	-0.404391	0.109121	-3.7059	0.00021064	0.00403848
HSPA4	11200.7	-0.4238	0.0720248	-5.88409	4e-09	4.66e-07
SKP1	3966.75	-0.314148	0.0965912	-3.25235	0.00114457	0.0146438
PPP2CA	4098.4	-0.240032	0.0853315	-2.81294	0.00490909	0.0416705
CDKN2AIPNL	1242.8	-0.40254	0.116276	-3.46194	0.0005363	0.0082306
DDX46	4160.5	0.544683	0.087055	6.25676	3.93e-10	5.84e-08
C5orf24	3158.97	-0.28069	0.0969278	-2.89586	0.00378117	0.0349059
PCBD2	151.012	0.701579	0.211354	3.31945	0.000901944	0.0122483
MACROH2A1	4688.5	-0.354855	0.0703408	-5.0448	4.54e-07	2.68e-05
SMAD5	5004.57	-0.295808	0.077763	-3.80397	0.000142397	0.00296004
NPY6R	12.9666	2.91055	0.820193	3.54861	0.000387271	0.00646893
LOC124901079	69.7578	1.13725	0.37616	3.02332	0.00250014	0.0259481
SNORA74A	53.2314	2.12853	0.599426	3.55094	0.000383856	0.00644508
PAIP2	2515.31	-0.343612	0.120126	-2.86043	0.00423068	0.037731
TAF7	3125.29	-0.374268	0.102182	-3.66274	0.000249531	0.00465568
DIAPH1-AS1	23.0356	2.18842	0.668758	3.27237	0.00106651	0.0139478
HDAC3	2127.01	-0.2971	0.0889048	-3.34178	0.000832445	0.0115216
DELE1	766.533	0.382348	0.138265	2.76534	0.00568635	0.0463191
GNPDA1	1609.08	-0.345551	0.0841328	-4.10721	4e-05	0.00108691
NDFIP1	2194.19	-0.46113	0.104313	-4.42063	9.84e-06	0.000334221
RBM22	2104.6	-0.26511	0.0930742	-2.84838	0.0043943	0.0387025
TNIP1	819.869	-0.338546	0.116135	-2.91511	0.00355558	0.033479
G3BP1	14130.3	-0.237153	0.0642023	-3.69384	0.000220894	0.00420195
FAM114A2	962.477	-0.542163	0.130246	-4.1626	3.15e-05	0.000891951
LARP1	8587.33	0.351267	0.0852682	4.11956	3.8e-05	0.00104042
FAXDC2	102.315	0.974489	0.299236	3.25659	0.0011276	0.0144839
MRPL22	1018.04	-0.396688	0.137942	-2.87577	0.00403047	0.0365314
THG1L	550.392	0.43562	0.149308	2.91759	0.00352751	0.0332745
RNF145	1235.25	-0.327557	0.0963108	-3.40104	0.000671291	0.00981467
TTC1	2284.05	-0.307342	0.107709	-2.85344	0.00432482	0.0382724
MAT2B	2268.99	-0.338679	0.0887657	-3.81542	0.00013595	0.00286009
NPM1	80097.6	-0.307415	0.0983094	-3.12701	0.00176593	0.0199797
RPL26L1	1497.7	-0.407592	0.121938	-3.34261	0.000829944	0.0114952
ATP6V0E1	1483.2	-0.447681	0.112954	-3.96338	7.39e-05	0.00177313
STC2	2064	1.54086	0.0872405	17.6622	8.2e-70	7.98e-66
LOC124901137	57.1593	1.62769	0.367981	4.4233	9.72e-06	0.00033245
BOD1	2904.29	-0.512445	0.0978532	-5.23688	1.63e-07	1.13e-05
SFXN1	6691.87	-0.236433	0.0767142	-3.08199	0.00205619	0.0222297
KIAA1191	4075.56	-0.286459	0.0867369	-3.30262	0.000957873	0.01282
TSPAN17	882.488	-0.694674	0.153686	-4.52009	6.18e-06	0.000236787
NSD1	7544.01	0.406124	0.0857929	4.73377	2.2e-06	0.000103846
RGS14	237.348	-0.686741	0.229254	-2.99555	0.00273952	0.0277228
LOC202181	252.668	0.540557	0.188252	2.87145	0.00408593	0.0368364
NHP2	2085.38	-0.476492	0.128009	-3.72233	0.000197389	0.00382588
HNRNPAB	6282.6	0.228081	0.0800761	2.8483	0.00439529	0.0387025
PHYKPL	637.323	0.47423	0.124204	3.81815	0.000134457	0.00283175
ZFP62	896.081	0.648076	0.135314	4.78942	1.67e-06	8.35e-05
TRIM41	757.275	0.511283	0.156704	3.26273	0.00110343	0.0142582
TRIM52-AS1	444.447	-0.431586	0.134193	-3.21616	0.0012992	0.0160116
DUSP22	767.934	-0.370868	0.116627	-3.17996	0.00147294	0.0175957
IRF4	6.88017	-6.04537	1.50226	-4.02419	5.72e-05	0.00145246
LOC107986514	76.9051	1.81525	0.450145	4.03259	5.52e-05	0.00141067
LOC124901239	32.1412	1.92249	0.56672	3.39231	0.000693068	0.0100493
LOC124901241	58.1416	1.6787	0.435683	3.85303	0.000116664	0.0025335
LOC105374897	149.037	0.994345	0.231023	4.30409	1.68e-05	0.000533149
LYRM4	963.341	-0.365028	0.125689	-2.90422	0.00368167	0.0343251
FARS2	688.844	0.389622	0.137942	2.82453	0.00473505	0.0406458
LOC105374898	19.3382	2.37987	0.624668	3.80981	0.000139074	0.00291009
DSP	6149.39	0.418936	0.106513	3.93321	8.38e-05	0.00194879
PIP5K1P1	7.27392	5.00229	1.63016	3.06859	0.0021507	0.0229455
TMEM14B	2500.27	-0.398311	0.112314	-3.54642	0.00039051	0.00651288
SYCP2L	289.654	0.477223	0.172546	2.76577	0.00567887	0.0463096
ERVFRD-1	42.8493	2.22687	0.477689	4.66176	3.14e-06	0.000138657
GFOD1	693.801	0.42266	0.146624	2.88262	0.00394388	0.036015
RANBP9	1313.73	-0.297805	0.107408	-2.77265	0.00556014	0.0456541
CD83	222.359	-0.695031	0.196848	-3.53079	0.000414317	0.00678889
JARID2	1280.21	0.454517	0.118755	3.82736	0.000129527	0.00275777
ATXN1	1006.99	0.420559	0.130034	3.23423	0.00121972	0.015343
CAP2	421.642	-0.42501	0.151307	-2.80892	0.00497084	0.0420393
KDM1B	1381.25	-0.33197	0.119898	-2.76876	0.00562701	0.0460581
LOC124901270	5.78617	4.89481	1.71297	2.8575	0.00426998	0.0379423
LNC-LBCS	4.43092	5.92729	1.85651	3.19271	0.00140945	0.0170293
ID4	1651.28	0.884181	0.0988009	8.94912	3.58e-19	1.94e-16
TDP2	1564.05	-0.468169	0.102017	-4.58915	4.45e-06	0.000181951
LOC124901279	92.1886	1.74326	0.321141	5.42833	5.69e-08	4.65e-06
GMNN	4119.24	-0.436751	0.101686	-4.29507	1.75e-05	0.000549905
H4C1	1276.47	0.683277	0.188005	3.63436	0.000278674	0.00508248
H1-2	30398.1	0.673261	0.116365	5.78577	7.22e-09	7.76e-07
H4C3	10728.1	0.435735	0.116349	3.74506	0.000180349	0.00356717
H2BC4	6319.51	0.452243	0.109546	4.12834	3.65e-05	0.00101048
H4C5	9796.42	0.462001	0.107712	4.28924	1.79e-05	0.000562725
H2BC8	141.51	0.704315	0.254895	2.76316	0.00572443	0.046528
H1-3	4143.16	0.396233	0.13968	2.83672	0.00455791	0.0396696
H4C8	3929.02	0.405527	0.139155	2.91421	0.00356588	0.0335552
ABT1	524.183	-0.716111	0.217747	-3.28873	0.00100642	0.0133141
ZNF391	326.389	0.680763	0.219109	3.10696	0.00189024	0.0209
TRS-AGA2-4	8.81893	-3.24846	0.915037	-3.55009	0.000385105	0.0064549
TRI-AAT2-1	615.255	-0.586557	0.157431	-3.7258	0.0001947	0.00378886
H2BC15	1888.28	0.48039	0.138367	3.47185	0.000516886	0.00800844
ZKSCAN3	480.774	0.352931	0.127879	2.75987	0.00578238	0.0467783
ZSCAN23	809.005	0.580851	0.108892	5.33422	9.6e-08	7.13e-06
ITPR3	1137.79	0.437602	0.150804	2.90179	0.00371032	0.0344839
UQCC2	1493.52	-0.510102	0.10307	-4.94907	7.46e-07	4.15e-05
SNRPC	3552.31	-0.280511	0.0878195	-3.19418	0.0014023	0.0169782
BLTP3A	1713.87	0.952282	0.0909364	10.4719	1.16e-25	1.62e-22
TAF11	1557.28	-0.430853	0.099002	-4.35196	1.35e-05	0.000436163
SCUBE3	114.265	0.938276	0.277907	3.37623	0.000734875	0.0105152
SCUBE3-AS1	113.508	1.70477	0.291074	5.85682	4.72e-09	5.34e-07
KCTD20	4085.64	-0.363625	0.0822379	-4.42163	9.8e-06	0.000333273
SRSF3	15746.7	-0.341568	0.0793744	-4.30325	1.68e-05	0.000534314
PPIL1	2882.97	-0.28887	0.0960985	-3.00598	0.00264729	0.0270996
CCDC167	811.579	-0.624314	0.141096	-4.42474	9.66e-06	0.000330811
ZFAND3	640.048	0.678798	0.114286	5.93946	2.86e-09	3.48e-07
LOC124901314	175.973	1.88494	0.254054	7.41943	1.18e-13	3.55e-11
GLO1	15383.2	-0.524652	0.0800402	-6.55485	5.57e-11	1e-08
TOMM6	3148.66	-0.302827	0.103655	-2.92148	0.00348373	0.0329574
USP49	487.723	0.424263	0.140882	3.01148	0.00259976	0.0267538
LOC401261	42.7779	1.4276	0.408442	3.49524	0.000473629	0.00751295
RPL7L1	11315.5	-0.246033	0.0661096	-3.72159	0.000197971	0.00383335
CNPY3	472.523	-0.498376	0.165587	-3.00976	0.00261454	0.0268066
ZNF318	1451.65	0.285805	0.0957282	2.98558	0.00283039	0.0283914
POLR1C	1753.73	-0.388043	0.102124	-3.79973	0.000144855	0.00299563
XPO5	3677.77	0.254751	0.0751303	3.39079	0.000696908	0.0100756
RSPH9	21.9481	1.69781	0.551074	3.08092	0.00206365	0.0222485
VEGFA	813.091	1.05088	0.112737	9.32156	1.15e-20	7.97e-18
MRPL14	1419.92	-0.466015	0.129968	-3.58562	0.000336273	0.0059007
HSP90AB1	45059.8	-0.270496	0.0662213	-4.08472	4.41e-05	0.00117679
MCM3	9136.6	0.208003	0.0685429	3.03464	0.00240822	0.0251686
EFHC1	400.379	0.449102	0.127843	3.51291	0.000443221	0.00712816
CILK1	927.89	0.465371	0.135135	3.44375	0.000573699	0.00863738
DST	4322.11	0.642012	0.110903	5.78896	7.08e-09	7.66e-07
LOC124901340	30.5574	2.33234	0.552778	4.2193	2.45e-05	0.000729182
COX7A2	3441.11	-0.365977	0.107924	-3.39105	0.000696263	0.0100738
LOC124901346	105.208	1.6512	0.293532	5.62529	1.85e-08	1.78e-06
ELOVL4	1227.75	-0.360985	0.12026	-3.0017	0.00268475	0.0273736
BCKDHB	1284.71	0.614025	0.136018	4.5143	6.35e-06	0.000241701
LOC124901352	4.04056	4.9806	1.75914	2.83127	0.00463639	0.0401668
RNGTT	1825.35	-0.347781	0.0832645	-4.17682	2.96e-05	0.000845323
LOC124901360	34.8469	1.79014	0.533725	3.35404	0.000796412	0.0111658
MDN1	6447.42	0.703153	0.0821527	8.5591	1.14e-17	5.27e-15
MANEA	1507.94	-0.286748	0.0986821	-2.90577	0.00366348	0.0341925
PDSS2	607.856	-0.311741	0.114058	-2.73318	0.00627253	0.0493584
SEC63	2454.76	0.473614	0.123276	3.8419	0.000122083	0.00262804
FOXO3	1878.42	0.413472	0.0873015	4.73614	2.18e-06	0.000103138
CD164	5561.96	-0.260007	0.0806288	-3.22474	0.00126088	0.0157172
CDK19	728.392	0.381345	0.123389	3.09059	0.00199762	0.021778
AMD1	11388.6	-0.427617	0.073446	-5.8222	5.81e-09	6.35e-07
REV3L	2465.86	0.431569	0.129554	3.33118	0.000864785	0.0118339
LOC107986522	55.2522	1.41663	0.425138	3.33218	0.0008617	0.0118173
FYN	2087.34	0.816352	0.100103	8.15512	3.49e-16	1.44e-13
TUBE1	916.569	0.823134	0.130084	6.32772	2.49e-10	3.9e-08
FAM229B	562.022	-0.559398	0.123839	-4.51715	6.27e-06	0.000239154
LAMA4	600.277	0.566137	0.160246	3.53293	0.000410978	0.00674907
HDAC2	7668.81	-0.251572	0.0861864	-2.91893	0.0035123	0.0331793
NT5DC1	1764.47	-0.283361	0.10081	-2.81085	0.00494109	0.0418241
COL10A1	57.207	1.37241	0.371175	3.69748	0.000217754	0.00415441
TSPYL4	502.039	-0.430107	0.143958	-2.98771	0.00281072	0.0282524
KPNA5	2030.51	-0.378004	0.108966	-3.46901	0.000522377	0.00807423
GOPC	2378.3	0.251678	0.0909016	2.76869	0.00562827	0.0460581
SLC35F1	986.263	0.321112	0.111749	2.87351	0.00405937	0.0366909
MAN1A1	2077.94	0.284489	0.0847543	3.35663	0.000788974	0.0111015
RNF217	1313.15	0.440861	0.136726	3.22441	0.00126234	0.0157172
HEY2-AS1	16.0688	1.90193	0.614781	3.09366	0.00197703	0.0216567
NCOA7	1042.05	0.86086	0.102954	8.36156	6.19e-17	2.8e-14
TRMT11	3530.65	0.646454	0.216625	2.9842	0.0028432	0.0285052
RNF146	906.004	0.490487	0.103953	4.71834	2.38e-06	0.000110113
LOC105377994	124.513	1.41585	0.28748	4.92506	8.43e-07	4.61e-05
KIAA0408	4.727	5.61782	1.71541	3.27491	0.00105696	0.0138508
LOC124901403	213.278	1.679	0.298282	5.6289	1.81e-08	1.76e-06
BCLAF1	13420.8	0.363824	0.0935275	3.89003	0.000100234	0.00225129
PERP	3334.88	-0.347674	0.0830165	-4.18802	2.81e-05	0.00081369
PBOV1	4.12254	5.5741	1.78786	3.11775	0.00182236	0.0203942
NHSL1	839.438	1.67231	0.117489	14.2338	5.65e-46	3.67e-42
NHSL1-AS1	24.2854	3.92145	0.603715	6.49553	8.27e-11	1.46e-08
LOC124900217	40.6412	1.91162	0.464836	4.11245	3.91e-05	0.00106698
HECA	1038.27	0.373296	0.112417	3.32062	0.000898181	0.0122314
LOC102723724	668.107	0.610138	0.199816	3.0535	0.00226186	0.0239256
VTA1	2934.52	-0.377653	0.0894587	-4.22154	2.43e-05	0.000725033
HIVEP2	1228.51	0.661761	0.138736	4.76991	1.84e-06	9.03e-05
PHACTR2	2114.55	0.445259	0.0950007	4.68691	2.77e-06	0.000124654
LTV1	2633.21	-0.34302	0.118812	-2.88708	0.00388834	0.0356081
UTRN	3031.6	0.654275	0.10572	6.18874	6.06e-10	8.74e-08
LOC124901420	29.483	1.96106	0.46407	4.22579	2.38e-05	0.000715062
LOC107986659	109.259	1.62884	0.413825	3.93606	8.28e-05	0.001935
LRP11	52.5553	1.37926	0.385161	3.58099	0.000342289	0.0059793
ULBP1	72.8203	2.17166	0.346078	6.27506	3.5e-10	5.27e-08
ULBP3	716.611	-0.392159	0.120144	-3.26406	0.00109828	0.0142145
MTHFD1L	2747.48	0.760458	0.083071	9.15431	5.47e-20	3.23e-17
AKAP12	3862.54	0.430807	0.100859	4.2714	1.94e-05	0.000598126
SYNE1	665.626	0.485394	0.116939	4.15084	3.31e-05	0.000931533
SYNJ2	570.983	0.479472	0.120971	3.96353	7.38e-05	0.00177313
GTF2H5	983.781	-0.381876	0.116332	-3.28263	0.00102842	0.013559
LOC124901447	57.201	2.30432	0.420313	5.48238	4.2e-08	3.53e-06
TMEM181	3031.56	0.475831	0.0802696	5.92792	3.07e-09	3.66e-07
WTAP	3669.82	-0.270593	0.0943017	-2.86944	0.00411204	0.0370121
MRPL18	2349.36	-0.472941	0.104831	-4.51144	6.44e-06	0.000243773
IGF2R	4127.13	0.57091	0.0704301	8.10605	5.23e-16	2.04e-13
CHP1P2	44.6215	1.36443	0.42044	3.24525	0.00117347	0.0149059
LOC105369171	7.64064	4.31817	1.31835	3.27542	0.00105503	0.0138349
PDE10A	673.961	0.837583	0.141172	5.93306	2.97e-09	3.57e-07
RPS6KA2	415.057	0.521515	0.177235	2.94251	0.00325562	0.0314102
AFDN	4744.29	0.464035	0.096947	4.78649	1.7e-06	8.45e-05
WDR27	643.536	0.354417	0.122589	2.8911	0.00383891	0.0352624
LOC124901474	15.5972	2.14226	0.682391	3.13935	0.00169324	0.0194513
PSMB1	5987.94	-0.319482	0.11013	-2.90095	0.00372028	0.0345074
TBP	847.464	-0.301741	0.106884	-2.82308	0.00475645	0.0407576
PDCD2	3157.44	-0.21942	0.0737979	-2.97326	0.00294654	0.029136
LOC102723758	70.094	1.52919	0.376997	4.05623	4.99e-05	0.00130268
PSMG3	1369.33	-0.470387	0.13768	-3.41653	0.000634242	0.00936446
LOC105375127	29.1933	1.4548	0.516836	2.81483	0.00488036	0.0415087
EIF3B	6411.41	0.224836	0.0783308	2.87034	0.00410035	0.0369412
SDK1-AS1	496.701	1.7388	0.336845	5.16202	2.44e-07	1.58e-05
SDK1	296.114	0.936106	0.173568	5.3933	6.92e-08	5.49e-06
LOC124901577	342.767	2.30108	0.282379	8.14888	3.67e-16	1.49e-13
RBAK	1110.18	0.449211	0.132762	3.38358	0.000715483	0.0103005
SLC29A4	105.04	-0.822193	0.261572	-3.14328	0.00167066	0.0192487
NDUFA4	2861.31	-0.373479	0.117315	-3.18357	0.0014547	0.0174206
TMEM106B	2739.38	-0.291023	0.0978378	-2.97455	0.00293421	0.0290288
ETV1	189.673	0.961832	0.220327	4.36547	1.27e-05	0.000412796
POLR1F	2511.47	-0.387017	0.0965122	-4.01004	6.07e-05	0.00153032
HOTAIRM1	469.791	-0.587748	0.139451	-4.21473	2.5e-05	0.000735129
LOC107986699	39.512	2.27961	0.518212	4.39899	1.09e-05	0.000363015
TSL	15.6266	2.27263	0.736613	3.08525	0.00203384	0.0220616
LOC105375211	4.77052	5.37301	1.80962	2.96915	0.00298629	0.0294542
CREB5	787.371	0.476242	0.132551	3.59289	0.000327025	0.00576964
LOC646762	309.739	0.717294	0.175331	4.09108	4.29e-05	0.0011493
LOC124901607	94.3472	0.950186	0.318466	2.98363	0.00284851	0.0285291
GARS1	7002.52	0.890748	0.0866551	10.2792	8.74e-25	1e-21
BBS9	674.868	-0.331781	0.11745	-2.82487	0.00472991	0.0406196
LOC124901611	60.6526	1.37968	0.463683	2.97549	0.00292523	0.0289548
BMPER	64.4004	1.23245	0.377301	3.26648	0.00108894	0.0141744
NPSR1-AS1	25.6334	1.83141	0.613167	2.9868	0.00281916	0.0283079
EEPD1	141.972	-0.715948	0.246655	-2.90263	0.00370046	0.0344221
STARD3NL	1561.62	-0.421052	0.109238	-3.85445	0.000115992	0.00253156
MPLKIP	787.563	-0.354449	0.111012	-3.1929	0.00140851	0.0170293
SUGCT	227.974	0.616722	0.180655	3.41381	0.000640607	0.00945126
LOC112267984	5.66685	5.83926	1.54936	3.76882	0.00016402	0.0033076
PSMA2	4204.51	-0.50386	0.105514	-4.77527	1.79e-06	8.82e-05
MRPL32	1318.85	-0.408903	0.117578	-3.47772	0.000505693	0.00787893
SNHG15	829.431	-0.532344	0.191752	-2.77621	0.00549963	0.0451954
ADCY1	814.937	0.459277	0.152839	3.00496	0.00265613	0.0271758
GRB10	1946.44	0.95218	0.0960256	9.91589	3.55e-23	3e-20
EGFR	472.815	0.721144	0.161523	4.46464	8.02e-06	0.000284288
NIPSNAP2	2840.51	-0.449133	0.100528	-4.46772	7.91e-06	0.000281252
PSPH	1514.01	0.78519	0.111082	7.06858	1.57e-12	3.96e-10
CHCHD2	7434.76	-0.388869	0.127515	-3.04959	0.00229155	0.0241569
LOC105375334	261.227	0.64552	0.165792	3.89356	9.88e-05	0.0022327
TPST1	496.508	-0.41173	0.130157	-3.16333	0.00155977	0.0183292
LINC00174	38.6595	1.98717	0.452778	4.38884	1.14e-05	0.000379083
LOC124901664	68.4948	1.22319	0.369527	3.31014	0.000932478	0.0125578
STAG3L4	319.413	-0.513107	0.154453	-3.3221	0.000893439	0.0121753
AUTS2	738.914	0.550975	0.144683	3.80815	0.000140013	0.00292659
LOC124901669	93.8265	2.12024	0.354289	5.98449	2.17e-09	2.73e-07
LOC105375347	43.3634	1.97195	0.4437	4.44434	8.82e-06	0.000307462
BCL7B	762.004	-0.587117	0.127779	-4.59478	4.33e-06	0.000178227
ABHD11	253.994	-0.628381	0.215723	-2.9129	0.00358085	0.0336472
RFC2	2557.76	-0.503833	0.100134	-5.0316	4.86e-07	2.84e-05
CLIP2	102.771	-1.11231	0.326187	-3.41005	0.000649514	0.0095537
GTF2IRD2B	47.1554	-0.998975	0.362965	-2.75226	0.00591854	0.0474556
GTF2IP1	199.536	0.602434	0.219971	2.7387	0.00616835	0.0487952
YWHAG	5883.29	-0.404069	0.0758508	-5.32716	9.98e-08	7.33e-06
MAGI2	110.876	0.880631	0.261117	3.37256	0.000744734	0.0106172
LOC124901687	44.1581	1.35959	0.384754	3.53367	0.000409831	0.00673591
PCLO	599.705	0.684386	0.188084	3.63873	0.000273981	0.00501217
DMTF1	2241.14	0.353589	0.118617	2.98094	0.00287368	0.0285899
LOC105375384	95.3854	0.996195	0.285105	3.49413	0.000475601	0.00752456
ABCB4	86.5015	1.05216	0.299157	3.51709	0.000436311	0.007052
ABCB1	448.357	0.423645	0.14754	2.87138	0.00408683	0.0368364
ADAM22	640.991	0.592741	0.157049	3.77424	0.000160499	0.00325683
LOC107986715	57.2223	1.37166	0.444862	3.08333	0.00204701	0.0221674
AKAP9	3128.53	0.592552	0.129428	4.57826	4.69e-06	0.000189639
ERVW-1	19.801	3.5203	0.966921	3.64074	0.000271859	0.00498621
CDK6	4347.97	0.45974	0.0895357	5.13472	2.83e-07	1.8e-05
LOC112268009	105.57	1.74174	0.347564	5.01129	5.41e-07	3.09e-05
LOC124901811	36.086	1.54969	0.543599	2.85081	0.00436087	0.0385039
ASNS	44.2568	1.76525	0.386779	4.56397	5.02e-06	0.000198945
ARPC1A	2973.12	-0.297713	0.0920321	-3.23488	0.00121693	0.0153179
ZKSCAN5	981.93	0.368683	0.118055	3.12298	0.00179028	0.0201497
ZNF655	2187.44	-0.251224	0.0830249	-3.02589	0.00247902	0.025784
CYP3A5	59.2441	1.95307	0.365261	5.34706	8.94e-08	6.72e-06
COPS6	2118.67	-0.360201	0.107827	-3.34055	0.000836118	0.0115446
AP4M1	182.578	-0.792067	0.210142	-3.76919	0.000163776	0.00330611
STAG3L5P-PVRIG2P-PILRB	189.913	1.19906	0.203741	5.8852	3.98e-09	4.66e-07
POP7	1356.99	-0.695535	0.152684	-4.5554	5.23e-06	0.000206389
SPDYE6	49.3215	1.30685	0.39948	3.27139	0.0010702	0.0139867
LRWD1	747.022	-0.572429	0.202018	-2.83355	0.0046034	0.0399564
SPDYE2	86.1103	0.931389	0.330768	2.81584	0.00486499	0.0414142
PSMC2	4284.79	-0.483302	0.0925776	-5.22051	1.78e-07	1.21e-05
LINC01004	223.283	0.838821	0.265118	3.16395	0.00155642	0.0183229
LAMB1	1452.43	0.581071	0.0920032	6.31577	2.69e-10	4.15e-08
IMMP2L	534.532	1.19857	0.211884	5.65673	1.54e-08	1.52e-06
LOC124901725	400.48	1.62182	0.235823	6.87728	6.1e-12	1.35e-09
LOC124900232	360.128	1.70286	0.375416	4.53592	5.74e-06	0.000221447
DOCK4	694.078	0.506725	0.141808	3.57331	0.000352494	0.00609195
IFRD1	2198.53	0.605786	0.105912	5.7197	1.07e-08	1.1e-06
BMT2	836.952	-0.3446	0.116356	-2.9616	0.00306046	0.0299882
TES	1301.95	0.325217	0.0930844	3.49379	0.000476213	0.00752811
MET	1965.66	0.355368	0.099053	3.58766	0.000333657	0.00586008
CAPZA2	4226.22	-0.451229	0.112372	-4.01548	5.93e-05	0.00149735
CADPS2	485.246	0.423557	0.146507	2.89104	0.00383972	0.0352624
ZNF800	1450.9	0.333968	0.115034	2.90321	0.00369356	0.0343743
GCC1	612.498	0.495886	0.126776	3.91151	9.17e-05	0.00208999
RBM28	2807.87	0.296668	0.0884854	3.35273	0.000800195	0.0112027
HILPDA	665.339	-0.525867	0.168165	-3.12708	0.00176551	0.0199797
METTL2B	2523.45	-0.260534	0.0945043	-2.75684	0.00583623	0.0470282
ATP6V1F	2109.14	-0.417731	0.131676	-3.17242	0.00151175	0.017971
AHCYL2	523.924	0.393146	0.134281	2.92779	0.00341376	0.0324058
LOC124900234	70.1515	2.25105	0.415324	5.41999	5.96e-08	4.83e-06
LOC105375500	48.5643	1.91187	0.500552	3.81952	0.000133709	0.00282517
TMEM209	1943.12	-0.280968	0.0837575	-3.35455	0.000794954	0.0111534
LOC124901746	14.211	2.56216	0.812588	3.15308	0.00161555	0.0188296
LOC105375508	15.6424	3.05631	0.875825	3.48964	0.00048367	0.00762288
EXOC4	1557.16	0.344033	0.11788	2.91851	0.0035171	0.0332085
LOC124901749	69.4907	1.95596	0.414013	4.7244	2.31e-06	0.000107703
BPGM	1070.32	-0.47957	0.10374	-4.6228	3.79e-06	0.000160512
CYREN	862.143	-0.326788	0.100397	-3.25495	0.00113411	0.0145483
TMEM140	302.687	0.53938	0.194642	2.77114	0.00558607	0.0458284
WDR91	598.542	0.401162	0.123856	3.23894	0.00119976	0.0151724
CREB3L2	1691.08	0.346807	0.0983482	3.52632	0.000421378	0.00687344
LOC124901755	44.5755	2.24437	0.498685	4.50057	6.78e-06	0.00025411
HIPK2	2971.12	0.368681	0.103763	3.5531	0.00038072	0.00641456
KDM7A	1459.56	0.318926	0.103002	3.0963	0.00195955	0.0215196
SLC37A3	1774.09	0.287501	0.104192	2.75933	0.00579192	0.046806
MRPS33	1956.43	-0.345223	0.113142	-3.05124	0.00227897	0.0240503
TMEM178B	846.442	0.631318	0.115762	5.45359	4.94e-08	4.11e-06
TAS2R3	21.4563	2.31848	0.668284	3.46929	0.000521827	0.00807213
TAS2R4	83.8072	1.41956	0.428341	3.31409	0.000919403	0.0124161
ZNF783	762.561	0.62865	0.136871	4.59302	4.37e-06	0.000179362
TRC-GCA22-1	4.27914	4.80643	1.70053	2.82644	0.00470689	0.0404755
TRS-AGA5-1	7.97851	3.81553	1.2972	2.94136	0.00326772	0.0314957
ZNF862	307.287	0.625324	0.158125	3.95463	7.67e-05	0.00182135
CDK5	903.992	-0.601744	0.150812	-3.99004	6.61e-05	0.00162936
SMARCD3	328.015	-0.47667	0.147542	-3.23075	0.00123465	0.0155008
PRKAG2-AS2	4.14034	5.37492	1.7149	3.13426	0.0017229	0.0196841
GALNT11	1320.64	-0.296476	0.0880279	-3.36798	0.000757206	0.0107662
LOC731075	93.0378	1.66741	0.372911	4.47133	7.77e-06	0.00028013
CNPY1	220.054	0.794624	0.176971	4.49014	7.12e-06	0.000264831
RBM33-DT	217.686	-0.681608	0.166871	-4.08464	4.41e-05	0.00117679
RNF32	152.069	0.725083	0.221867	3.26809	0.00108275	0.0141127
DNAJB6	3765.05	-0.234335	0.0782081	-2.9963	0.00273274	0.0277119
NCAPG2	4036.32	0.373968	0.0825513	4.53013	5.89e-06	0.000226698
LOC124902051	6.85947	4.48372	1.63686	2.73921	0.00615868	0.0487706
MICU3	338.65	0.591419	0.166911	3.54333	0.000395111	0.00656047
LOC105379303	29.6925	1.54281	0.54336	2.83939	0.00452	0.0394612
LOC286059	12.7027	2.42756	0.747179	3.24897	0.00115822	0.0147894
TNFRSF10D	349.616	-0.748117	0.16105	-4.64526	3.4e-06	0.000147479
R3HCC1	838.544	-0.460387	0.160463	-2.86912	0.00411612	0.0370153
DOCK5	686.026	0.599829	0.150353	3.98947	6.62e-05	0.00163123
PPP2R2A	2217.68	-0.349723	0.122924	-2.84504	0.00444061	0.0390154
CLU	201.736	-0.709837	0.180364	-3.93557	8.3e-05	0.0019351
PBK	578.666	-0.371249	0.134151	-2.7674	0.00565046	0.0461556
LOC105379346	58.2595	1.18825	0.311187	3.81845	0.000134293	0.00283137
SARAF	2576.84	-0.29715	0.088785	-3.34685	0.000817365	0.0113695
GTF2E2	829.116	-0.31933	0.115993	-2.75301	0.00590503	0.0473673
WRN	1177.27	0.386037	0.109702	3.51896	0.000433247	0.00702582
LOC105379380	4.23422	4.70983	1.58232	2.97653	0.00291532	0.028886
LOC728024	10.5485	2.54052	0.901999	2.81654	0.00485441	0.0413783
PLPBP	998.598	-0.399725	0.0988593	-4.04338	5.27e-05	0.00135798
BRF2	191.584	-0.588809	0.184912	-3.18427	0.00145118	0.0173998
EIF4EBP1	2389.07	0.620949	0.156129	3.97716	6.97e-05	0.00169865
LSM1	894.816	-0.325509	0.113249	-2.87428	0.00404946	0.036657
FGFR1	1160.89	0.344699	0.122367	2.81693	0.00484854	0.0413711
TM2D2	886.89	-0.30256	0.109748	-2.75687	0.00583576	0.0470282
ADAM9	1763.1	0.342272	0.0955457	3.58229	0.000340596	0.00595863
GINS4	1374.05	-0.351322	0.0904967	-3.88215	0.000103536	0.00231057
VDAC3	5281.87	-0.476764	0.0912667	-5.22386	1.75e-07	1.2e-05
ASNSP1	106.369	2.59449	0.301239	8.61273	7.13e-18	3.39e-15
LOC124901941	7.77264	4.11069	1.12683	3.64801	0.000264277	0.00489328
PRKDC	25022.9	0.731095	0.0715795	10.2137	1.72e-24	1.76e-21
PCMTD1	929.513	0.457475	0.145514	3.14385	0.00166739	0.0192224
TCEA1	3645.52	-0.261568	0.095789	-2.73067	0.00632066	0.049697
TMEM68	670.806	-0.405271	0.125958	-3.21752	0.00129304	0.0159762
CA8	2373.41	0.305512	0.0911397	3.35213	0.000801921	0.0112108
CHD7	2979.52	0.473226	0.115657	4.09165	4.28e-05	0.00114807
YTHDF3	2895.37	-0.318611	0.0926811	-3.43771	0.000586647	0.00878453
PDE7A	779.061	0.371248	0.126572	2.93311	0.00335588	0.0319811
MYBL1	739.084	0.423436	0.142612	2.96916	0.00298618	0.0294542
C8orf34	247.462	0.770155	0.201443	3.8232	0.000131733	0.00279861
SULF1	519.575	0.5878	0.144807	4.05919	4.92e-05	0.00129065
TRAM1	6771.1	-0.345591	0.0948918	-3.64195	0.000270582	0.00497687
EYA1	477.292	0.576622	0.145414	3.96537	7.33e-05	0.00176527
KCNB2	284.38	0.616459	0.164085	3.75694	0.000172004	0.0034295
RDH10	1394.1	0.632747	0.0868485	7.28564	3.2e-13	9.03e-11
UBE2W	1558.86	-0.378192	0.0963638	-3.92463	8.69e-05	0.00200188
TMEM70	854.203	-0.467127	0.120161	-3.88751	0.000101278	0.00226797
GDAP1	709.921	0.507486	0.131567	3.85723	0.000114678	0.00251545
PEX2	877.824	-0.387589	0.123795	-3.1309	0.00174274	0.0198216
ZBTB10	2939.23	0.480714	0.104397	4.60466	4.13e-06	0.000172042
PAG1	1722.02	0.311996	0.0973424	3.20514	0.00134996	0.0164967
LOC124901967	130.419	1.19067	0.258966	4.5978	4.27e-06	0.000176226
ZFAND1	1442.89	0.398616	0.117083	3.40456	0.000662708	0.00971107
DECR1	435.646	0.541385	0.14041	3.85573	0.000115383	0.00252286
LOC105375634	37.6099	1.38774	0.506659	2.73899	0.00616274	0.0487706
CCNE2	672.516	-0.400999	0.141276	-2.8384	0.00453403	0.0395483
PTDSS1	4151.15	-0.269742	0.0707766	-3.81118	0.000138303	0.00289707
LOC124900253	68.9369	1.74775	0.419825	4.16304	3.14e-05	0.000891951
VPS13B-DT	144.601	0.951222	0.245135	3.8804	0.000104285	0.00232462
SPAG1	358.289	0.410346	0.135135	3.03656	0.00239291	0.025049
YWHAZ	20499.2	-0.428718	0.0755439	-5.67508	1.39e-08	1.39e-06
DCAF13	2123.51	-0.556998	0.0988277	-5.63605	1.74e-08	1.69e-06
ENY2	1697.17	-0.513787	0.0995573	-5.16071	2.46e-07	1.58e-05
LOC105375724	38.7158	1.6233	0.539326	3.00987	0.00261358	0.0268066
DEPTOR	121.57	0.686201	0.247604	2.77137	0.00558208	0.045815
COL14A1	269.341	0.48683	0.158262	3.07611	0.00209722	0.0225231
SNTB1	348.569	0.543408	0.16158	3.36308	0.000770786	0.0109078
ZHX2	541.119	0.551003	0.149419	3.68764	0.000226343	0.00428883
LOC124902011	113.295	1.89652	0.301562	6.28898	3.2e-10	4.86e-08
LOC105375740	20.4624	-1.74403	0.5972	-2.92035	0.00349641	0.0330453
SQLE	3909.25	0.264691	0.089358	2.96214	0.00305507	0.0299882
LOC105375751	39.3717	1.52259	0.467427	3.25737	0.00112449	0.0144821
CYRIB	3524.01	-0.422089	0.0930246	-4.5374	5.7e-06	0.000220777
NDRG1	1693.06	0.416022	0.132097	3.14936	0.00163628	0.0190215
ZFAT	586.79	0.45549	0.143499	3.17416	0.0015027	0.0178854
KHDRBS3	663.695	0.383632	0.121672	3.153	0.001616	0.0188296
LOC124902029	59.9601	2.7514	0.454511	6.05354	1.42e-09	1.86e-07
LOC107986982	121.247	1.66298	0.316619	5.25229	1.5e-07	1.06e-05
LYNX1	8.65821	-3.8052	1.12779	-3.37404	0.000740738	0.010568
LOC105375805	9.0526	3.04526	1.11561	2.72967	0.0063398	0.0497871
ZNG1A	662.768	0.355267	0.123615	2.87397	0.00405345	0.036657
SMARCA2	871.862	0.427137	0.112799	3.7867	0.000152662	0.00312716
LOC101930053	9.78538	2.44794	0.889075	2.75336	0.00589873	0.0473673
VLDLR	194.057	2.07661	0.25985	7.99157	1.33e-15	4.89e-13
GLIS3	114.235	0.841033	0.269532	3.12035	0.00180638	0.0202722
LOC124902113	35.6758	2.41501	0.479433	5.03723	4.72e-07	2.77e-05
PLGRKT	266.407	-0.60954	0.17949	-3.39595	0.000683913	0.00993947
ERMP1	705.104	0.534713	0.126053	4.24198	2.22e-05	0.00067368
GLDC	857.974	0.384362	0.114243	3.36444	0.000766993	0.0108709
DMAC1	853.555	-0.456179	0.13975	-3.26425	0.00109753	0.0142145
RRAGA	1363.89	-0.41197	0.123898	-3.32507	0.00088395	0.0120629
HAUS6	6818.32	-0.245996	0.085633	-2.87268	0.0040701	0.0367366
LOC124902129	31.1406	1.76404	0.440473	4.00488	6.2e-05	0.00155
HACD4	119.751	1.08341	0.320222	3.38332	0.000716163	0.0103005
LOC124902130	412.192	1.39496	0.216313	6.44882	1.13e-10	1.92e-08
CDKN2B	210.337	0.885462	0.214489	4.12823	3.66e-05	0.00101048
LOC124902137	8.24108	3.23283	1.1004	2.93787	0.00330476	0.031727
LOC124902139	41.8636	1.54792	0.41917	3.69283	0.000221772	0.00421042
DNAJA1	10100.2	-0.359505	0.0801957	-4.48284	7.37e-06	0.00027044
BAG1	847.068	-0.404608	0.112639	-3.59206	0.000328068	0.00577916
AQP3	108.296	-0.931289	0.310883	-2.99562	0.00273887	0.0277228
ANKRD18B	699.832	0.709504	0.169874	4.17666	2.96e-05	0.000845323
UBAP1	1093.79	-0.372099	0.104852	-3.54879	0.000387006	0.00646893
KIF24	654.757	0.508802	0.127582	3.98803	6.66e-05	0.00163907
NUDT2	405.387	-0.537755	0.181146	-2.96862	0.00299137	0.0294894
ENHO	96.2434	-0.904597	0.290195	-3.1172	0.00182575	0.0204001
RPP25L	802.779	-0.570594	0.193068	-2.95541	0.00312258	0.0303827
CCL27	6.38095	4.78912	1.56303	3.06399	0.00218407	0.0232506
VCP	10704.3	-0.29335	0.0843129	-3.4793	0.000502733	0.00784537
STOML2	5905.33	-0.675178	0.104396	-6.46747	9.97e-11	1.73e-08
ATP8B5P	5.59163	-5.47226	1.70828	-3.20337	0.00135828	0.0165741
TESK1	210.114	-0.719284	0.203446	-3.5355	0.000407008	0.0067065
TPM2	94.508	1.03031	0.322572	3.19405	0.00140293	0.0169782
CREB3	746.959	-0.539297	0.136142	-3.96127	7.46e-05	0.00178448
RGP1	1098.64	0.471757	0.115717	4.07683	4.57e-05	0.00121039
LOC124902150	7.71144	-3.07877	1.08546	-2.83638	0.0045628	0.0396747
LOC124902152	31.6305	2.76653	0.619054	4.46897	7.86e-06	0.000281158
LOC105376033	74.8076	1.43091	0.393643	3.63504	0.000277934	0.00507372
SHB	416.27	0.611462	0.189495	3.22681	0.0012518	0.0156556
ALDH1B1	2602.84	-0.443935	0.0963938	-4.60543	4.12e-06	0.00017189
FAM95C	89.7017	1.2423	0.333573	3.72423	0.000195911	0.00380862
ANKRD18A	466.766	1.06882	0.187825	5.69052	1.27e-08	1.29e-06
LOC107986997	98.3407	1.72254	0.363424	4.73976	2.14e-06	0.00010156
LOC105376058	11.5778	-2.99055	1.0033	-2.98071	0.00287582	0.0285965
LOC124902173	24.7474	2.07677	0.660216	3.14559	0.00165749	0.0191423
TJP2	1384.32	0.431024	0.105246	4.0954	4.21e-05	0.00113275
KLF9	964.718	0.508653	0.127132	4.00097	6.31e-05	0.00156983
LOC124900273	81.3814	1.27516	0.42661	2.98906	0.00279837	0.0281427
CEMIP2	710.782	0.35144	0.116412	3.01894	0.00253661	0.0262427
ANXA1	159.259	-0.823782	0.243902	-3.37751	0.000731441	0.0104738
RORB	101.955	0.998033	0.279165	3.57507	0.000350135	0.0060691
OSTF1	543.347	-0.50175	0.149959	-3.34591	0.000820137	0.0113836
PCSK5	446.92	0.469078	0.127596	3.67626	0.000236676	0.00444566
LOC107987081	286.729	1.30098	0.266807	4.87612	1.08e-06	5.71e-05
PSAT1	8028.14	0.968346	0.0976123	9.92034	3.4e-23	3e-20
LOC107987083	45.1319	1.51714	0.452804	3.35054	0.000806535	0.011251
LOC124902329	270.609	1.30876	0.239956	5.45416	4.92e-08	4.11e-06
UBQLN1	4444.93	-0.215092	0.0752439	-2.85859	0.00425527	0.0378809
LOC124902191	4.00988	5.2556	1.85742	2.82951	0.00466187	0.0402663
HNRNPK	26968.2	-0.313125	0.0702007	-4.46042	8.18e-06	0.000289418
ISCA1	1235.13	-0.304365	0.100346	-3.03315	0.00242014	0.0252661
CTSL	1572.47	-0.452157	0.0850187	-5.31833	1.05e-07	7.66e-06
ANKRD19P	179.401	0.608443	0.218335	2.78674	0.00532409	0.0441632
LINC02603	77.174	1.13732	0.330882	3.43724	0.000587667	0.00878453
AOPEP	597.325	0.565458	0.122991	4.59758	4.27e-06	0.000176226
PRXL2C	611.768	-0.575983	0.15275	-3.77075	0.000162758	0.00329238
ZNF782	501.187	0.557552	0.180323	3.09197	0.00198832	0.0217131
SUGT1P4-STRA6LP	31.553	2.63036	0.615228	4.27543	1.91e-05	0.000591152
LOC105376176	149.456	1.05664	0.276588	3.82028	0.000133299	0.00282263
TEX10	2339.39	-0.278699	0.0990516	-2.81367	0.00489787	0.0416212
MSANTD3	426.52	-0.612443	0.136671	-4.48116	7.42e-06	0.000271058
RNF20	1645.88	0.312775	0.108097	2.89347	0.00381005	0.0350893
NIPSNAP3A	781.604	-0.418027	0.123007	-3.39838	0.000677852	0.00988067
FKTN	1475.32	0.531678	0.126636	4.19848	2.69e-05	0.00078279
ZNF462	164.925	0.850131	0.274437	3.09773	0.0019501	0.0214401
RAD23B	6902.05	-0.25994	0.0789349	-3.29309	0.000990942	0.013163
FRRS1L	262.816	-0.638654	0.1617	-3.94963	7.83e-05	0.00184954
ZNF483	999.388	-0.35555	0.126655	-2.80723	0.00499701	0.0421426
SHOC1	106.193	1.37982	0.329776	4.18411	2.86e-05	0.000826588
SNX30	1097.03	0.378489	0.107025	3.53646	0.000405523	0.00670474
HDHD3	322.015	-0.514052	0.17716	-2.90162	0.00371243	0.0344839
POLE3	4083.55	-0.26208	0.0949767	-2.75942	0.00579044	0.046806
RGS3	40.6246	-1.58685	0.451342	-3.51586	0.000438335	0.00707297
COL27A1	214.717	0.737114	0.240702	3.06235	0.00219609	0.0233402
ATP6V1G1	3005.98	-0.337602	0.096591	-3.49517	0.000473755	0.00751295
TMEM268	459.715	0.565583	0.158094	3.57751	0.00034688	0.00603403
TNC	115.63	0.761027	0.277284	2.74457	0.00605893	0.0482434
CDK5RAP2	2044.22	0.506603	0.0941317	5.38185	7.37e-08	5.69e-06
CNTRL	866.063	0.584078	0.137936	4.23443	2.29e-05	0.000695625
GSN-AS1	4.61693	4.83758	1.57722	3.06715	0.00216109	0.0230185
TTLL11	245.015	0.560107	0.187774	2.98287	0.00285557	0.0285467
ZBTB6	966.387	-0.449679	0.120134	-3.74316	0.000181721	0.00358286
ZBTB26	504.302	-0.362938	0.119514	-3.03678	0.00239123	0.0250449
GPR21	113.694	1.26993	0.324326	3.9156	9.02e-05	0.00206213
PSMB7	1918.76	-0.256245	0.0908985	-2.81902	0.00481707	0.0411683
LOC124902267	124.799	0.981068	0.330679	2.96683	0.0030089	0.0296322
LOC124902269	206.593	0.94029	0.242384	3.87935	0.000104738	0.00233203
RPL35	21638.8	-0.537023	0.136806	-3.92544	8.66e-05	0.0019999
HSPA5	7348.67	-0.544486	0.11364	-4.79131	1.66e-06	8.29e-05
LOC124902271	230.673	1.27778	0.252925	5.05201	4.37e-07	2.6e-05
NRON	5.20864	4.972	1.68335	2.95363	0.00314058	0.0304968
ZBTB43	580.443	0.484484	0.157585	3.07444	0.00210898	0.0225995
GARNL3	279.504	0.659166	0.191515	3.44186	0.000577735	0.00868246
GOLGA2	675.762	0.383524	0.131081	2.92585	0.00343511	0.0325766
SPTAN1	5487.95	0.386229	0.0876302	4.40749	1.05e-05	0.000353302
ZDHHC12-DT	47.0334	-1.24533	0.39867	-3.1237	0.00178593	0.020128
LRRC8A	707.571	-0.568924	0.191699	-2.96781	0.00299932	0.0295528
NUP188	4016.34	0.316896	0.075829	4.17908	2.93e-05	0.000840073
SH3GLB2	675.502	-0.481275	0.16293	-2.95387	0.00313812	0.0304882
NTMT1	726.638	-0.435575	0.157347	-2.76825	0.0056359	0.0461012
LOC124902286	46.9889	1.2898	0.458649	2.81217	0.00492081	0.0416965
EXOSC2	3586.92	-0.464165	0.0869933	-5.33564	9.52e-08	7.1e-06
PRRC2B	5754.58	0.331699	0.111327	2.97949	0.00288729	0.0286813
UCK1	814.719	-0.476076	0.157789	-3.01716	0.00255154	0.026383
COL5A1	225.548	0.960166	0.243111	3.9495	7.83e-05	0.00184954
UBAC1	999.776	-0.499724	0.136899	-3.65031	0.000261928	0.00485904
TMEM141	578.664	-0.592806	0.191227	-3.10001	0.00193513	0.021291
SAPCD2	716.556	-0.628056	0.212097	-2.96118	0.00306468	0.0300144
LOC124902314	26.7103	1.87648	0.62724	2.99164	0.00277484	0.0279784
TUBB4B	7061.85	-0.497993	0.148085	-3.3629	0.000771282	0.0109078
LOC124902361	141.101	1.55659	0.285818	5.44607	5.15e-08	4.26e-06
DIP2C-AS1	89.3911	2.39785	0.39187	6.11898	9.42e-10	1.28e-07
TASOR2	7816	0.278708	0.0796363	3.49976	0.000465675	0.00741162
GDI2	10608.2	-0.395873	0.0793917	-4.98633	6.15e-07	3.47e-05
LOC124902367	177.622	1.11175	0.246284	4.51408	6.36e-06	0.000241701
SFMBT2	1661.31	0.345133	0.0945641	3.64973	0.00026252	0.00486538
LOC124902372	416.483	1.66171	0.224003	7.41827	1.19e-13	3.55e-11
USP6NL	812.738	0.335421	0.119766	2.80064	0.00510016	0.0426694
DHTKD1	2768.15	0.267626	0.0817563	3.27346	0.00106238	0.0139032
CDC123	4254.78	-0.257242	0.0826648	-3.11187	0.00185907	0.0206257
SEPHS1	2458.61	-0.280655	0.100146	-2.80245	0.00507162	0.0425404
FAM107B	1093.76	0.422206	0.105451	4.00381	6.23e-05	0.00155506
LOC124902381	10.2389	3.6277	1.17727	3.08145	0.00205997	0.0222458
ITGA8	404.697	0.513453	0.18192	2.8224	0.00476652	0.0408079
LOC124902383	117.543	1.23871	0.266864	4.64172	3.46e-06	0.000148795
STAM-DT	38.4572	-1.94915	0.472235	-4.12749	3.67e-05	0.0010123
LOC124902386	174.157	0.799284	0.225644	3.54223	0.000396764	0.00657669
PLXDC2	479.038	0.476804	0.139155	3.42644	0.000611555	0.00909157
PIP4K2A	1320.76	0.2483	0.0906392	2.73944	0.00615442	0.0487642
LOC105376455	5.13433	5.73989	1.55859	3.68273	0.000230747	0.00435955
ARHGAP21	2585.81	0.414554	0.11409	3.63356	0.000279541	0.00508399
THNSL1	520.575	0.431616	0.13879	3.10984	0.00187188	0.0207441
FAM238C	16.9382	4.04701	0.972351	4.16209	3.15e-05	0.000891951
ANKRD26	1425.01	0.443724	0.128705	3.44759	0.000565602	0.00856606
MASTL	1767.09	-0.485933	0.0967945	-5.02026	5.16e-07	2.98e-05
NRP1	747.599	0.421016	0.134909	3.12074	0.00180395	0.0202684
CUL2	1768.54	-0.32224	0.109713	-2.93711	0.00331286	0.0317461
ZNF37A	1408.9	0.547532	0.128398	4.26432	2.01e-05	0.000614472
ZNF37BP	1344.74	0.566547	0.124021	4.56816	4.92e-06	0.000195401
BMS1	3807.11	0.421495	0.0925884	4.55235	5.3e-06	0.000208974
WASHC2C	1431.84	0.348584	0.0936462	3.72235	0.000197378	0.00382588
TIMM23	2682.71	-0.327893	0.0940778	-3.48534	0.000491521	0.00770749
NCOA4	7307.25	-0.267959	0.0822563	-3.25762	0.00112352	0.0144821
BMS1P1	144.231	0.930239	0.257556	3.6118	0.000304085	0.00544889
LOC124902421	88.6997	0.973938	0.317922	3.06345	0.00218798	0.0232667
BMS1P2	78.764	1.01094	0.320244	3.15679	0.00159518	0.0186551
ERCC6	1235.39	0.542092	0.112524	4.81755	1.45e-06	7.4e-05
WASHC2A	1422.37	0.365589	0.103088	3.54637	0.000390572	0.00651288
PRKG1	659.871	0.487809	0.142297	3.42811	0.000607789	0.00904249
CISD1	1299.88	-0.375917	0.118883	-3.16207	0.00156654	0.0183976
NRBF2	771.324	-0.520003	0.109711	-4.73976	2.14e-06	0.00010156
CCAR1	5258.46	0.485915	0.10946	4.4392	9.03e-06	0.000313207
VPS26A	2835.77	-0.260834	0.0942945	-2.76616	0.00567204	0.0462995
FAM241B	195.901	-0.962367	0.213015	-4.51783	6.25e-06	0.000238857
SAR1A	4634.89	-0.324382	0.0875437	-3.70537	0.00021108	0.00404293
PPA1	9317.13	-0.264819	0.0802028	-3.30186	0.000960445	0.0128455
UNC5B	662.003	0.830928	0.155668	5.33783	9.41e-08	7.04e-06
LOC112268061	196.73	2.21834	0.236624	9.37496	6.92e-21	5.18e-18
DDIT4	1751.73	1.86442	0.137612	13.5484	8.1e-42	3.94e-38
LOC124902450	100.943	1.07888	0.302502	3.56651	0.000361768	0.0061863
CAMK2G	1117.68	-0.337222	0.107074	-3.14943	0.00163592	0.0190215
VCL	4072.14	0.219077	0.0768874	2.84932	0.00438125	0.0386487
LOC124902456	218.129	0.906476	0.254063	3.56793	0.000359818	0.00617027
VDAC2	5581.2	-0.239501	0.0759351	-3.15402	0.0016104	0.0188106
LOC101929234	46.0568	1.24759	0.425457	2.93235	0.00336403	0.0320431
NUTM2B	119.672	0.982665	0.255986	3.83874	0.000123666	0.00265623
MBL1P	15.1311	2.41124	0.77448	3.11337	0.00184964	0.0205445
LOC124902475	96.0084	0.878762	0.31453	2.79389	0.00520787	0.0434212
NUTM2D	48.6202	1.12785	0.405444	2.78177	0.00540634	0.0445794
KIF20B	3834.22	0.376896	0.121343	3.10603	0.00189618	0.0209419
MARCHF5	1528.8	-0.316407	0.109653	-2.88554	0.00390738	0.035732
FRA10AC1	651.632	0.467687	0.143265	3.2645	0.00109658	0.0142145
HELLS	10044.2	0.402763	0.103858	3.87801	0.000105316	0.00233956
ENTPD1	2078.68	0.349763	0.109401	3.19707	0.00138831	0.0168433
LOC124902486	383.157	1.47384	0.211801	6.95859	3.44e-12	8.06e-10
TLL2	48.8657	-1.04082	0.358335	-2.9046	0.00367726	0.0343046
TM9SF3	8081.27	0.247189	0.081593	3.02954	0.00244925	0.0255426
ARHGAP19	1307.58	0.334371	0.107281	3.11677	0.00182843	0.0204001
PGAM1	6163.89	-0.278043	0.0965857	-2.87872	0.00399296	0.0363608
CUTC	710.597	-0.620685	0.121267	-5.11834	3.08e-07	1.92e-05
MRPL43	1125.31	-0.765376	0.145707	-5.25285	1.5e-07	1.06e-05
LZTS2	443.94	-0.656135	0.237524	-2.7624	0.00573786	0.0465552
OGA	4161.73	0.34801	0.0957721	3.63373	0.000279356	0.00508399
GBF1	2868	0.293649	0.0921274	3.18742	0.00143549	0.0172482
ACTR1A	3692.38	-0.253002	0.0891903	-2.83665	0.00455895	0.0396696
ARL3	836.331	-0.343258	0.121256	-2.83085	0.00464239	0.0401679
INA	930.192	-0.436231	0.115523	-3.77613	0.000159283	0.00323718
ATP5MK	1601.63	-0.306678	0.110395	-2.778	0.00546944	0.0449954
PDCD11	4848.17	0.361931	0.0732052	4.94407	7.65e-07	4.23e-05
SLK	4181.15	0.498217	0.113192	4.40153	1.07e-05	0.000360641
GSTO1	2060.67	-0.365804	0.13295	-2.75145	0.00593327	0.0475346
SMC3	6383.93	0.326702	0.115419	2.83058	0.00464634	0.0401679
RBM20	628.267	0.853162	0.129408	6.59281	4.32e-11	8.04e-09
PDCD4	2787.3	0.388386	0.0928462	4.18312	2.88e-05	0.000828966
ZDHHC6	1661.15	-0.383429	0.0984255	-3.89563	9.79e-05	0.00221883
LOC124902503	222.426	1.58155	0.320044	4.94168	7.75e-07	4.27e-05
NHLRC2	3625.78	0.269066	0.0946147	2.84381	0.00445781	0.0390937
ABLIM1	2219.79	0.257024	0.0930326	2.76273	0.00573193	0.0465346
FAM204A	2484.9	-0.334225	0.085396	-3.91383	9.08e-05	0.00207247
EIF3A	13398.5	0.578239	0.0701816	8.23918	1.73e-16	7.34e-14
SFXN4	1343.66	-0.345074	0.108827	-3.17085	0.00151995	0.0180066
TIAL1	2244.31	-0.324349	0.103545	-3.13245	0.00173356	0.0197628
LOC105378512	65.7289	1.02402	0.367844	2.78384	0.00537199	0.0443902
MCMBP	5400.37	-0.304905	0.0847064	-3.59954	0.000318776	0.00566003
FGFR2	987.675	0.37489	0.105732	3.54565	0.000391646	0.0065252
LOC107984275	117.191	1.11604	0.318073	3.50875	0.000450225	0.00721102
ABRAXAS2	1327.85	-0.366585	0.117606	-3.11707	0.00182659	0.0204001
CTBP2	2317.58	-0.317287	0.0706042	-4.49389	6.99e-06	0.000260714
EDRF1	1854.54	-0.356961	0.100001	-3.56956	0.00035758	0.00615253
BCCIP	3919.66	-0.349061	0.0962576	-3.62632	0.000287484	0.00519446
DOCK1	2408.58	0.323702	0.0873359	3.70641	0.000210221	0.00403442
LOC124900289	116.292	1.16135	0.289025	4.01816	5.87e-05	0.00148235
INSYN2A	190.016	0.725445	0.248961	2.91389	0.00356959	0.0335738
MKI67	7472.65	0.743247	0.141717	5.24459	1.57e-07	1.1e-05
CTAGE7P	36.3756	1.21584	0.415355	2.92722	0.00342004	0.0324495
GLRX3	4244.5	-0.448198	0.099391	-4.50944	6.5e-06	0.000245132
LOC124902561	71.4132	0.944199	0.336805	2.8034	0.00505668	0.042525
BNIP3	828.055	-0.486856	0.129556	-3.75789	0.00017135	0.00342348
PWWP2B	75.738	-1.4908	0.353272	-4.21998	2.44e-05	0.000728094
LINC01167	7.28018	3.61187	1.28265	2.81595	0.00486338	0.0414142
PSMD13	3865.06	-0.491605	0.0994027	-4.94559	7.59e-07	4.21e-05
KCNQ1OT1	1475.65	1.18369	0.186561	6.34476	2.23e-10	3.52e-08
CARS1	137.927	1.00364	0.258016	3.88983	0.000100316	0.00225129
TRIM21	167.844	-0.701876	0.221564	-3.16783	0.00153582	0.0181464
MRPL17	1284.55	-0.509035	0.108514	-4.69097	2.72e-06	0.000122487
GVINP1	34.9093	1.5517	0.492863	3.14833	0.00164204	0.0190316
OR6A2	11.3892	2.62751	0.937366	2.80307	0.00506183	0.042527
OR10A2	17.1684	2.55952	0.933587	2.74159	0.00611418	0.0485641
TRIM66	233.759	0.66964	0.179378	3.73313	0.000189118	0.00369873
SNORA3B	47.5133	-1.04508	0.381281	-2.74098	0.00612568	0.0486157
ZNF143	812.576	-0.412	0.137142	-3.00419	0.00266288	0.0272305
EIF4G2	26364.6	-0.25844	0.0751799	-3.43762	0.000586848	0.00878453
LOC107983976	29.0021	1.43657	0.520112	2.76204	0.00574409	0.046575
USP47	2573.26	0.318083	0.103529	3.07242	0.00212332	0.0227032
BTBD10	745.932	-0.445104	0.112501	-3.95643	7.61e-05	0.00180988
COPB1	5999.7	-0.447185	0.081543	-5.48404	4.16e-08	3.52e-06
PSMA1	5371.68	-0.338182	0.0898995	-3.76178	0.000168708	0.00337763
PDE3B	877.818	0.361437	0.116268	3.10866	0.0018794	0.0208156
LOC107984315	46.4985	1.97181	0.480862	4.10058	4.12e-05	0.00111231
LOC124902638	25.1113	1.80689	0.648233	2.78742	0.00531301	0.0441089
C11orf58	7623.05	-0.435567	0.0837905	-5.19828	2.01e-07	1.34e-05
NCR3LG1	3899.51	0.451942	0.0784623	5.75999	8.41e-09	8.95e-07
LOC124902642	93.7462	1.25125	0.378792	3.30326	0.000955685	0.0127995
ZDHHC13	806.801	-0.493227	0.115223	-4.28064	1.86e-05	0.000579303
LOC124902808	44.1229	1.3888	0.457623	3.03482	0.00240676	0.0251668
LOC124902649	3.95026	4.77767	1.74547	2.73718	0.00619682	0.0489408
KIF18A	1386.48	0.550661	0.108523	5.07416	3.89e-07	2.36e-05
ELP4	857.803	-0.45476	0.120183	-3.78391	0.000154385	0.00315251
PAX6	570.991	0.34515	0.125372	2.75301	0.00590509	0.0473673
RCN1	4609.89	0.253434	0.0872718	2.90396	0.00368475	0.0343251
CSTF3	2530.24	-0.540389	0.0800871	-6.74751	1.5e-11	3.05e-09
CD59	2634.67	-0.297505	0.10016	-2.97029	0.00297523	0.0293898
NAT10	2696.39	0.265868	0.0746449	3.56177	0.000368363	0.0062551
CAT	938.128	-0.476473	0.128488	-3.7083	0.000208658	0.00400837
PAMR1	22.4283	2.11574	0.549795	3.84823	0.000118972	0.00256958
RAG1	20.6753	1.69358	0.573822	2.9514	0.00316339	0.0306877
API5	7866.8	-0.271003	0.0874214	-3.09996	0.00193545	0.021291
TP53I11	369.841	-0.533717	0.16204	-3.29374	0.000988636	0.0131413
SLC35C1	191.444	-0.658082	0.216598	-3.03827	0.00237944	0.0249616
MDK	1265.87	-0.713394	0.187643	-3.80187	0.000143606	0.00297611
ATG13	1414.86	0.40425	0.0985253	4.10301	4.08e-05	0.00110376
CKAP5	10506.8	0.330974	0.0880875	3.75733	0.000171735	0.00342766
LOC124902670	34.4394	1.41469	0.496552	2.84902	0.00438544	0.0386506
MADD	947.977	0.416651	0.129044	3.22876	0.00124327	0.015599
PSMC3	4555.74	-0.353668	0.0936424	-3.77679	0.000158862	0.00323374
TNKS1BP1	865.822	0.586224	0.190713	3.07385	0.00211316	0.0226319
SLC43A1	376.495	0.647962	0.163058	3.97382	7.07e-05	0.00171832
OSBP	2098.29	0.283891	0.0985123	2.88179	0.00395428	0.036076
CCDC86	1082.14	-0.823774	0.273601	-3.01086	0.00260513	0.0267868
DDB1	11711.3	0.254189	0.0821754	3.09324	0.00197981	0.0216567
SDHAF2	672.674	-0.380314	0.139049	-2.73511	0.00623598	0.0491503
FADS1	4068.43	-0.253964	0.0903889	-2.80968	0.00495908	0.0419581
AHNAK	2126.39	0.489515	0.10683	4.58218	4.6e-06	0.00018694
GNG3	17.4347	1.99359	0.727545	2.74016	0.00614093	0.0487058
TTC9C	588.802	-0.368112	0.125333	-2.93707	0.00331328	0.0317461
TMEM179B	403.017	-0.521389	0.141862	-3.67532	0.00023755	0.0044535
NXF1	1654.13	-0.398648	0.130425	-3.05653	0.00223918	0.0237333
SNORD22	40.6298	-1.12899	0.381573	-2.95878	0.00308863	0.0301731
SLC3A2	2695.16	0.530331	0.141673	3.74333	0.000181595	0.00358286
STIP1	11050.5	-0.515094	0.0844394	-6.10016	1.06e-09	1.43e-07
PPP1R14B	2241.29	-0.441152	0.143255	-3.07949	0.00207354	0.0223304
PPP1R14B-AS1	34.138	-1.27047	0.429663	-2.95691	0.00310743	0.0303262
ARL2	525.124	-0.654986	0.231355	-2.83109	0.00463898	0.0401668
MRPL49	2786.22	-0.508165	0.106291	-4.7809	1.75e-06	8.6e-05
NEAT1	3473.75	2.95839	0.408407	7.24373	4.37e-13	1.21e-10
ZNRD2	360.163	-0.763027	0.259706	-2.93805	0.00330289	0.0317247
FAM89B	259.141	-0.794524	0.252307	-3.14903	0.00163811	0.0190314
BANF1	2317.3	-0.650555	0.141339	-4.60281	4.17e-06	0.000172955
RAB1B	1366.82	-0.47901	0.17488	-2.73907	0.00616131	0.0487706
BRMS1	875.4	-0.384799	0.13559	-2.83796	0.00454032	0.0395854
B4GAT1	1773.74	-0.559737	0.137527	-4.07002	4.7e-05	0.00124291
MRPL11	2127.73	-0.59077	0.0876575	-6.73952	1.59e-11	3.16e-09
PELI3	164.592	-0.781196	0.248378	-3.1452	0.00165975	0.019157
RBM4B	647.145	-0.441368	0.127241	-3.46876	0.000522872	0.00807547
ANKRD13D	179.939	-0.798704	0.2128	-3.75331	0.000174514	0.00346889
AIP	787.46	-0.496732	0.17482	-2.84138	0.00449183	0.0393099
CDK2AP2	318.88	-0.599185	0.206971	-2.89502	0.00379139	0.0349505
KMT5B	1041.6	0.454582	0.114083	3.98465	6.76e-05	0.00165839
LOC124900302	98.9876	0.996389	0.29414	3.38747	0.0007054	0.0101833
CPT1A	1280.45	-0.410531	0.102699	-3.99742	6.4e-05	0.00159152
MRPL21	1306.02	-0.439358	0.111259	-3.94897	7.85e-05	0.00185136
FADD	637.035	-0.369754	0.113892	-3.24651	0.00116828	0.0148592
NUMA1	1419.13	0.405774	0.144263	2.81273	0.00491223	0.0416705
STARD10	284.597	-0.547124	0.184892	-2.95916	0.00308484	0.0301663
P2RY2	56.3998	-1.25864	0.368375	-3.41674	0.000633766	0.00936446
LOC124902710	18.7527	3.93211	0.881914	4.45861	8.25e-06	0.000290814
MRPL48	1465.62	-0.430437	0.110579	-3.89258	9.92e-05	0.0022339
COA4	1624.09	-0.594411	0.0928556	-6.40146	1.54e-10	2.6e-08
LIPT2-AS1	85.9313	0.757485	0.274586	2.75864	0.0058042	0.0468283
CAPN5	73.4093	-1.14687	0.377545	-3.03772	0.00238377	0.0249936
LOC101928896	9.84377	3.10066	0.952063	3.25679	0.00112681	0.0144834
TMEM126B	1342.76	-0.496232	0.117737	-4.21474	2.5e-05	0.000735129
TMEM126A	360.245	-1.08467	0.137755	-7.87391	3.44e-15	1.24e-12
LOC124902730	187.202	1.43713	0.267119	5.38012	7.44e-08	5.73e-06
CCDC81	12.7677	-3.50365	1.09862	-3.18914	0.00142695	0.0171941
FAT3	475.445	1.22932	0.160856	7.64234	2.13e-14	7.04e-12
LOC124902732	5.2793	5.54206	1.75804	3.15241	0.00161929	0.0188466
CEP295	2153.61	0.362154	0.110891	3.26585	0.00109136	0.0141965
MED17	1186.78	-0.442554	0.111708	-3.9617	7.44e-05	0.00178347
AMOTL1	2573.77	0.292428	0.0842657	3.47031	0.000519857	0.00804807
MAML2	106.158	0.954472	0.300191	3.17955	0.00147503	0.0176098
MMP13	14.7555	-2.8271	0.749882	-3.77006	0.00016321	0.0032981
DYNC2H1	5531.25	0.666171	0.0950849	7.00607	2.45e-12	5.89e-10
LOC105369477	183.792	1.05731	0.286053	3.69621	0.000218843	0.00416702
ATM	3885.63	0.2539	0.090146	2.81655	0.00485432	0.0413783
POGLUT3	2519.77	0.353822	0.0833254	4.24626	2.17e-05	0.000663
LOC124902750	127.063	1.84102	0.386404	4.76449	1.89e-06	9.21e-05
CFAP68	244.831	-0.633832	0.184266	-3.43976	0.000582222	0.00873557
REXO2	863.109	-0.41951	0.121332	-3.45753	0.000545159	0.00832715
NXPE2	8.41722	4.27333	1.32971	3.21373	0.00131022	0.0161067
SIK3	761.791	0.442526	0.122147	3.62289	0.000291331	0.00525422
LOC124902763	102.271	1.13213	0.33324	3.39735	0.000680422	0.00989612
BACE1	725.225	0.4387	0.140144	3.13035	0.00174595	0.0198397
CEP164	843.871	0.507778	0.14552	3.48941	0.00048409	0.00762288
ATP5MG	3613.23	-0.269746	0.0922361	-2.92452	0.00344993	0.0326853
KMT2A	3923.7	0.46203	0.127769	3.61613	0.000299036	0.00536335
ARCN1	6032.76	-0.23271	0.0747139	-3.11468	0.00184145	0.0204723
DDX6	8243.47	-0.282301	0.0842508	-3.35072	0.000806024	0.011251
DPAGT1	701.819	-0.425237	0.119518	-3.55795	0.000373766	0.00633381
MCAM	582.83	-0.428033	0.148974	-2.87321	0.00406329	0.0367092
ARHGEF12	5501.68	0.244564	0.0809728	3.02033	0.00252502	0.0261366
SORL1	481.133	0.450685	0.14105	3.19521	0.00139728	0.016931
HSPA8	75658.9	-1.01029	0.0889132	-11.3626	6.42e-30	1.25e-26
SPA17	331.531	-0.504154	0.15926	-3.1656	0.00154761	0.0182303
CCDC15	419.827	0.762682	0.177468	4.29757	1.73e-05	0.000544633
PUS3	597.71	-0.395442	0.13745	-2.877	0.00401479	0.0364402
CDON	1258.98	0.527467	0.110999	4.752	2.01e-06	9.7e-05
SRPRA	1712.49	-0.263186	0.0926253	-2.8414	0.00449156	0.0393099
ST3GAL4	272.632	-0.723169	0.21876	-3.30576	0.000947198	0.0127051
FLI1	28.4711	1.33601	0.455305	2.93432	0.00334283	0.0319036
THYN1	1070.95	-0.5384	0.127743	-4.21473	2.5e-05	0.000735129
KDM5A	3446.18	0.298772	0.0900535	3.31772	0.000907555	0.0122988
CCDC77	874.946	0.360788	0.123514	2.92102	0.00348885	0.0329898
FKBP4	8936.35	-0.382344	0.0873784	-4.37573	1.21e-05	0.000396489
CRACR2A	154.392	0.65582	0.227651	2.88081	0.00396654	0.036154
CCND2	4481.42	0.543658	0.075906	7.16225	7.94e-13	2.15e-10
NDUFA9	3040.63	-0.351783	0.0894861	-3.93115	8.45e-05	0.00196321
CD9	1026.28	-0.688724	0.10801	-6.37651	1.81e-10	3.01e-08
NCAPD2	5364.62	0.429956	0.0825809	5.20648	1.92e-07	1.3e-05
COPS7A	1025.57	-0.660414	0.118125	-5.59082	2.26e-08	2.11e-06
MLF2	2423.63	-0.392829	0.10759	-3.65118	0.000261034	0.00484707
ENO2	249.668	-0.529101	0.180247	-2.93543	0.00333086	0.0318206
EMG1	1531.19	-0.381794	0.106976	-3.56896	0.000358398	0.00616115
RIMKLB	1087.64	0.524961	0.12109	4.33528	1.46e-05	0.00046824
DDX12P	358.394	0.577872	0.151241	3.82086	0.000132986	0.00281906
GABARAPL1	493.085	-0.355421	0.125292	-2.83676	0.00455746	0.0396696
DDX47	2675.81	-0.308497	0.0884106	-3.48936	0.000484177	0.00762288
STRAP	6615.6	-0.433302	0.0862475	-5.02393	5.06e-07	2.93e-05
MGST1	352.196	-0.495522	0.180273	-2.74874	0.00598253	0.0477915
PLEKHA5	908.791	0.583094	0.131274	4.4418	8.92e-06	0.000309996
AEBP2	1186.82	0.302228	0.0982027	3.07759	0.00208682	0.0224274
KCNJ8	360.765	-0.617177	0.13845	-4.45775	8.28e-06	0.000291459
ETNK1	6971.63	-0.191997	0.0666393	-2.88113	0.00396249	0.036134
SOX5	197.656	0.599054	0.197259	3.03689	0.00239036	0.0250449
BCAT1	5485.91	0.999146	0.0917341	10.8918	1.26e-27	2.05e-24
BMAL2-AS1	4.41293	4.969	1.70624	2.91226	0.00358824	0.0336679
PPFIBP1	958.473	0.35048	0.0931382	3.76301	0.000167881	0.00336777
MRPS35	2427.94	-0.483568	0.0771448	-6.26832	3.65e-10	5.46e-08
LOC105369719	7.52236	5.63196	1.56851	3.59064	0.000329872	0.00580407
IPO8	2987.29	-0.232681	0.0776651	-2.99596	0.00273585	0.0277145
ETFBKMT	61.4698	0.981126	0.339538	2.88959	0.00385747	0.035392
YARS2	927.252	-0.434221	0.108696	-3.99483	6.47e-05	0.00160491
KIF21A	1353.2	0.465225	0.113524	4.09805	4.17e-05	0.00112145
MUC19	16.7625	2.76037	0.868576	3.17804	0.00148276	0.0176804
TWF1	3054.53	-0.414695	0.0889099	-4.66421	3.1e-06	0.000137329
SLC38A1	9005.47	0.718883	0.078508	9.15682	5.34e-20	3.23e-17
SLC38A2	9020.14	0.837463	0.0817953	10.2385	1.33e-24	1.44e-21
TMEM106C	4366.4	-0.382025	0.0926983	-4.12117	3.77e-05	0.00103465
COL2A1	1411.07	0.653832	0.163818	3.9912	6.57e-05	0.00162348
CCDC65	56.7242	1.1708	0.343841	3.40507	0.00066148	0.0097077
PRKAG1	1469.73	-0.273127	0.0944507	-2.89174	0.00383112	0.0352333
KMT2D	2105.48	0.390058	0.133976	2.9114	0.00359814	0.0337068
TUBA1A	3690.93	-0.34265	0.0972689	-3.52271	0.000427154	0.00695018
TUBA1C	9727.21	-0.472366	0.101598	-4.64936	3.33e-06	0.000146264
TMBIM6	14155.4	-0.29133	0.0729484	-3.99364	6.51e-05	0.00161096
TMT1A	501.555	-0.564511	0.13373	-4.22128	2.43e-05	0.000725033
LETMD1	924.927	0.386881	0.0930666	4.15703	3.22e-05	0.000909288
DAZAP2	2312.54	-0.283599	0.0759633	-3.73337	0.000188937	0.00369873
ATG101	460.654	-0.504467	0.166953	-3.0216	0.00251439	0.0260543
KRT8	484.293	-0.720857	0.174518	-4.13056	3.62e-05	0.00100458
EIF4B	24314.9	0.231916	0.069893	3.31816	0.000906129	0.0122966
ZNF740	1331.5	0.37934	0.113227	3.35026	0.00080735	0.0112543
MFSD5	443.147	-0.528824	0.148388	-3.5638	0.000365528	0.00622413
ESPL1	547.021	0.499581	0.180716	2.76445	0.0057019	0.0463875
TARBP2	799.543	-0.432082	0.157505	-2.74329	0.00608269	0.0483622
CALCOCO1	674.555	0.387567	0.114159	3.39497	0.000686353	0.00996748
LOC124902939	8.32217	5.62033	1.43865	3.90668	9.36e-05	0.00212975
COPZ1	1754.46	-0.230309	0.0768649	-2.99628	0.00273293	0.0277119
ITGA5	629.78	0.394052	0.141185	2.79104	0.00525388	0.0437338
CD63	3357.56	-0.279425	0.0965997	-2.89261	0.00382058	0.0351695
ORMDL2	563.309	-0.750411	0.110876	-6.76804	1.31e-11	2.7e-09
SUOX	348.014	-0.478399	0.150988	-3.16846	0.0015325	0.0181181
RPS26	5754.62	-0.400387	0.0933955	-4.287	1.81e-05	0.000566598
PAN2	781.683	0.441306	0.139971	3.15285	0.00161687	0.0188296
SPRYD4	510.795	-0.427504	0.138757	-3.08096	0.00206334	0.0222485
PTGES3	16312.1	-0.48318	0.102171	-4.72913	2.25e-06	0.000105732
NEMP1	3611.28	0.23662	0.0837919	2.8239	0.00474432	0.0406895
LRP1	844.21	0.551414	0.186046	2.96386	0.00303802	0.0298585
SHMT2	5281.1	0.668671	0.127995	5.22421	1.75e-07	1.2e-05
INHBE	69.572	2.63324	0.328365	8.01926	1.06e-15	3.98e-13
MARS1	7847.71	0.555933	0.0998647	5.56686	2.59e-08	2.38e-06
DDIT3	138.332	0.868064	0.272945	3.18036	0.00147091	0.0175822
DTX3	128.42	0.92782	0.284197	3.2647	0.00109579	0.0142145
TSPAN31	439.615	-0.693327	0.15622	-4.43816	9.07e-06	0.000314173
METTL1	322.614	-0.603361	0.191629	-3.14859	0.00164059	0.0190316
PPM1H	650.787	0.368708	0.131586	2.80202	0.00507833	0.042561
XPOT	10620.6	0.428356	0.0791602	5.41125	6.26e-08	5.01e-06
LOC124902955	22.8336	1.965	0.603456	3.25624	0.00112899	0.0144922
LLPH	1214.86	-0.389372	0.1084	-3.59199	0.000328159	0.00577916
TMBIM4	852.196	-0.382678	0.113103	-3.38343	0.000715853	0.0103005
LOC124902956	189.217	1.88113	0.314027	5.99033	2.09e-09	2.65e-07
CAND1	10137.1	-0.241298	0.0768861	-3.13838	0.00169883	0.0194879
CPSF6	5297.35	0.230745	0.0668291	3.45276	0.000554887	0.00845583
CCT2	12953.6	-0.316205	0.0785705	-4.02448	5.71e-05	0.00145246
LOC105369863	278.272	1.1783	0.287217	4.10248	4.09e-05	0.00110473
LOC124902973	90.9485	1.25731	0.3904	3.22057	0.00127938	0.0158679
METTL25	417.94	-0.422374	0.152721	-2.76566	0.00568084	0.0463096
CEP290	2037.03	0.436361	0.136246	3.20276	0.0013612	0.016597
LOC124902977	30.7627	1.57734	0.542588	2.90707	0.00364833	0.0340674
ATP2B1	2944.29	0.394543	0.100743	3.91633	8.99e-05	0.00205835
UBE2N	4272.52	-0.391817	0.093499	-4.1906	2.78e-05	0.000808062
PLXNC1	167.355	0.873662	0.269007	3.24773	0.00116328	0.0148151
CEP83	1068.07	0.429699	0.135836	3.16337	0.00155953	0.0183292
CDK17	995.456	0.340108	0.100639	3.37947	0.000726251	0.0104148
DEPDC4	205.959	0.660529	0.220759	2.99208	0.00277083	0.0279524
ARL1	2602.19	-0.377685	0.106844	-3.53493	0.000407881	0.0067152
LOC124902998	125.644	0.820999	0.272523	3.01259	0.00259029	0.0266845
TDG	3371.71	-0.443247	0.0847356	-5.23094	1.69e-07	1.16e-05
TXNRD1	6277.64	0.21193	0.0736545	2.87736	0.00401024	0.0364402
ALDH1L2	2155.38	1.39283	0.120405	11.5678	6e-31	1.3e-27
TMEM263	2933.47	-0.30617	0.0982071	-3.1176	0.00182332	0.0203942
PWP1	2881.36	-0.350397	0.078339	-4.47283	7.72e-06	0.000278687
PRDM4	1167.49	-0.285958	0.0869127	-3.29018	0.00100124	0.0132725
ALKBH2	763.101	-0.412028	0.145916	-2.82374	0.00474675	0.0406924
ACACB	372.208	0.470896	0.142183	3.3119	0.000926652	0.0125009
KCTD10	1240.31	-0.289618	0.102405	-2.82818	0.00468137	0.0403558
ANKRD13A	1293.95	0.296893	0.0873406	3.39925	0.000675702	0.00987174
VPS29	1398.99	-0.336719	0.111989	-3.00671	0.00264095	0.0270489
PHETA1	178.8	-0.750207	0.251529	-2.98258	0.00285829	0.0285467
SH2B3	487.479	0.925576	0.13204	7.00982	2.39e-12	5.8e-10
LOC124903019	68.4667	1.53631	0.391207	3.92711	8.6e-05	0.00199173
ALDH2	1291.03	0.665287	0.130394	5.10213	3.36e-07	2.06e-05
MAPKAPK5	1474.1	0.274974	0.0927432	2.9649	0.0030278	0.0297731
HECTD4	1858.59	0.348892	0.101203	3.44745	0.000565898	0.00856606
PTPN11	7451.81	0.3538	0.0828215	4.27184	1.94e-05	0.000597891
RITA1	733.156	-0.588383	0.148644	-3.95834	7.55e-05	0.00179988
TBX3	1127.66	0.54543	0.101196	5.38982	7.05e-08	5.53e-06
MED13L	2261.49	0.37736	0.10918	3.4563	0.000547655	0.00835871
HRK	322.889	0.588264	0.159318	3.69239	0.00022216	0.00421368
RFC5	2838.54	-0.383574	0.0757774	-5.06185	4.15e-07	2.49e-05
TAOK3	480.684	0.461822	0.150396	3.07071	0.00213548	0.0228207
CIT	1427.73	0.646527	0.106938	6.04582	1.49e-09	1.92e-07
RAB35	1070.56	-0.446945	0.134775	-3.31622	0.000912442	0.0123392
GATC	3125.46	-0.305335	0.0724343	-4.21534	2.49e-05	0.000735129
DYNLL1	4127.17	-0.395353	0.0982882	-4.02238	5.76e-05	0.00146172
CABP1	45.6204	1.37438	0.466074	2.94884	0.00318966	0.030881
C12orf43	788.329	-0.382321	0.12149	-3.14693	0.00164997	0.0190991
ANAPC5	5616.25	-0.207935	0.0731255	-2.84354	0.0044615	0.0391084
ZCCHC8	1158.38	0.353865	0.0962528	3.67641	0.000236537	0.00444566
KMT5A	2095.49	0.270589	0.0812248	3.33136	0.000864242	0.0118339
TMED2	10329.5	-0.313688	0.0811562	-3.86524	0.000110979	0.00244582
ATP6V0A2	2322.2	0.354151	0.0789636	4.485	7.29e-06	0.000268734
CCDC92	195.784	0.88655	0.259711	3.4136	0.000641113	0.00945157
BRI3BP	2142.67	-0.3351	0.0785764	-4.26465	2e-05	0.000614472
RAN	22597	-0.385365	0.0760167	-5.06948	3.99e-07	2.4e-05
POLE	3470.93	0.355917	0.0919506	3.87074	0.000108504	0.00240214
PGAM5	4246.26	-0.409677	0.131957	-3.10463	0.00190517	0.0210102
SAP18	2477.59	-0.326951	0.0992126	-3.29546	0.000982616	0.0130879
MRPL57	839.467	-0.428244	0.132219	-3.2389	0.00119991	0.0151724
SACS	5164.12	0.398515	0.101787	3.9152	9.03e-05	0.00206314
SHISA2	1024.83	0.571722	0.12512	4.56941	4.89e-06	0.00019539
GTF3A	2552.59	-0.454371	0.102156	-4.44783	8.67e-06	0.0003036
LOC124903140	78.8721	1.25881	0.312006	4.03456	5.47e-05	0.00140073
SLC7A1	4632.5	0.956164	0.0947124	10.0954	5.79e-24	5.36e-21
HMGB1	15911.3	-0.256166	0.0809705	-3.1637	0.00155779	0.0183281
USPL1	1510.58	-0.331398	0.114462	-2.89527	0.00378838	0.0349505
HSPH1	7260.6	-0.498296	0.0839647	-5.93459	2.95e-09	3.56e-07
FRY	117.147	0.980713	0.266743	3.67662	0.000236341	0.00444566
BRCA2	2606.39	0.458281	0.117582	3.89754	9.72e-05	0.00220918
STARD13-AS	11.775	3.32311	0.914859	3.63237	0.00028083	0.00509789
NBEA	1271.67	0.350672	0.122268	2.86806	0.00412996	0.0370365
SPART	2998.9	-0.385155	0.0858545	-4.48614	7.25e-06	0.000268734
SMAD9	853.16	0.877043	0.126842	6.91448	4.7e-12	1.08e-09
FREM2	1393.37	0.518146	0.120988	4.28263	1.85e-05	0.000575075
NHLRC3	364.593	0.441444	0.141145	3.1276	0.0017624	0.0199746
LHFPL6	371.722	0.609946	0.152431	4.00146	6.3e-05	0.00156858
LOC105370170	10.0868	3.79532	1.33114	2.85118	0.0043557	0.0384756
FOXO1	1287.55	0.645742	0.13164	4.90536	9.33e-07	5.03e-05
MTRF1	438.025	-0.461693	0.146896	-3.14298	0.00167235	0.0192567
DGKH	1912.28	0.552554	0.123632	4.46934	7.85e-06	0.000281158
ENOX1	574.723	0.472578	0.139321	3.39201	0.000693829	0.0100493
TPT1	29487.4	-0.259422	0.0850149	-3.05148	0.00227713	0.0240439
ZC3H13	3170.97	0.338493	0.100998	3.35147	0.00080383	0.0112294
SUCLA2	2232.9	-0.282044	0.0902933	-3.12364	0.00178628	0.020128
FNDC3A	3512.39	0.23931	0.0809923	2.95472	0.00312954	0.03042
KPNA3	2822.62	-0.622988	0.094507	-6.59198	4.34e-11	8.04e-09
TRIM13	835.026	0.397959	0.105486	3.77261	0.000161549	0.00327132
LOC124900337	111.93	1.41943	0.305327	4.6489	3.34e-06	0.000146264
LMO7	791.916	0.39409	0.130221	3.02631	0.00247557	0.0257619
KCTD12	6927.52	0.431624	0.0740974	5.82509	5.71e-09	6.28e-07
MYCBP2	6966.66	0.4422	0.0891274	4.96143	7e-07	3.91e-05
SLAIN1	2109.7	-0.282439	0.0948564	-2.97754	0.00290575	0.0288352
OBI1-AS1	4.31072	4.90347	1.5582	3.14689	0.00165018	0.0190991
OBI1	1623.04	-0.299993	0.097232	-3.08534	0.00203322	0.0220616
LOC105370274	5.53527	4.13351	1.43033	2.88989	0.00385375	0.0353745
MIR17HG	918.595	0.370604	0.121198	3.05784	0.00222939	0.0236425
GPC6	967.459	0.4331	0.107695	4.02153	5.78e-05	0.00146332
SOX21-AS1	161.446	0.86062	0.239229	3.59747	0.000321329	0.00569495
MBNL2	649.797	0.556299	0.133376	4.1709	3.03e-05	0.000864442
LOC101927385	17.228	1.99196	0.697576	2.85555	0.00429625	0.0380715
GPR183	22.8313	2.46914	0.715896	3.44903	0.000562614	0.00854681
FKSG29	7.98981	5.38656	1.73534	3.10403	0.00190902	0.021036
LIG4	358.664	-0.696865	0.16845	-4.13693	3.52e-05	0.000982706
COL4A1	839.14	0.888927	0.144519	6.15094	7.7e-10	1.06e-07
COL4A2	1033.15	0.626739	0.177578	3.52936	0.000416559	0.00681352
ING1	310.473	-0.508067	0.172254	-2.94952	0.00318264	0.0308283
ATP11A	697.615	0.400039	0.115397	3.46662	0.000527042	0.00812054
TMCO3	838.537	-0.318199	0.0970558	-3.27852	0.00104353	0.0137118
LOC124903219	60.9344	1.88563	0.505555	3.72982	0.000191616	0.00373643
LNCRNA-ATB	36.345	1.81113	0.565542	3.20248	0.00136252	0.0166027
NDRG2	372.876	-0.565141	0.160969	-3.51087	0.00044665	0.00716554
SUPT16H	11131.5	0.382945	0.0843632	4.53924	5.65e-06	0.000219293
MRPL52	1182.38	-0.653223	0.144765	-4.51231	6.41e-06	0.000243255
PRMT5	2486.6	-0.260602	0.0909756	-2.86453	0.00417633	0.0373447
AJUBA	307.527	0.68969	0.181349	3.8031	0.000142897	0.00296458
ACIN1	3614.44	0.359499	0.088307	4.07102	4.68e-05	0.0012393
C14orf119	1542.82	-0.536186	0.115781	-4.63104	3.64e-06	0.000155605
LOC124903297	14.1293	3.94651	1.10612	3.56788	0.00035988	0.00617027
DTD2	977.193	-0.409436	0.105558	-3.87878	0.000104981	0.00233478
SNX6	3490.53	-0.30059	0.0937657	-3.20575	0.0013471	0.0164792
CFL2	3620.51	-0.358035	0.100514	-3.56204	0.000367985	0.00625413
PPP2R3C	744.902	-0.381632	0.127664	-2.98935	0.00279568	0.0281427
PNN	3272.59	0.366257	0.113284	3.23309	0.00122457	0.0153941
MDGA2	237.471	0.922984	0.195632	4.71796	2.38e-06	0.000110113
SOS2	773.691	0.511673	0.129769	3.94295	8.05e-05	0.00188702
NIN	2988.65	0.49496	0.102724	4.81836	1.45e-06	7.39e-05
PYGL	8936.77	-0.393507	0.0690016	-5.70286	1.18e-08	1.21e-06
GPR137C	178.932	0.800757	0.22799	3.51225	0.00044433	0.0071401
PSMC6	3208.35	-0.326292	0.105752	-3.08543	0.00203259	0.0220616
FERMT2	2275.17	0.333368	0.102748	3.24453	0.00117646	0.014934
LOC105370504	123.96	1.11459	0.28831	3.86593	0.000110668	0.00244172
CNIH1	4378.7	-0.323875	0.0914888	-3.54006	0.000400043	0.0066254
GMFB	4244.79	-0.419166	0.0942045	-4.44953	8.61e-06	0.000302289
SAMD4A	308.486	0.699617	0.170178	4.11109	3.94e-05	0.00107028
LOC112268133	214.615	1.75226	0.297111	5.89764	3.69e-09	4.35e-07
MAPK1IP1L	4166.17	-0.419293	0.0793812	-5.28202	1.28e-07	9.21e-06
PELI2	1141.48	0.631197	0.129511	4.87368	1.1e-06	5.76e-05
KIAA0586	1747.1	0.40439	0.119825	3.37485	0.000738565	0.0105525
GPR135	194.807	1.36545	0.282288	4.83706	1.32e-06	6.77e-05
DHRS7	796.41	-0.684248	0.110377	-6.19916	5.68e-10	8.24e-08
LOC101927756	11.7123	2.91611	0.895035	3.2581	0.0011216	0.0144821
SYNE2	3310.73	0.942478	0.131589	7.16229	7.93e-13	2.15e-10
LOC124903332	181.133	1.11188	0.270214	4.11481	3.87e-05	0.00105909
PALS1	1430.73	-0.346875	0.118148	-2.93593	0.00332547	0.0318003
EIF2S1	3898.56	-0.373117	0.0773003	-4.82684	1.39e-06	7.1e-05
LOC105370542	90.2679	1.77106	0.362895	4.88035	1.06e-06	5.6e-05
PLEKHH1	601.323	0.646752	0.1305	4.95595	7.2e-07	4.01e-05
LOC124903331	24.109	1.46256	0.512733	2.85248	0.00433795	0.0383711
ZFYVE26	1124.48	0.371839	0.133582	2.78361	0.00537576	0.0444018
LOC105370546	32.4679	2.34889	0.707511	3.31993	0.000900385	0.0122358
LOC124903334	147.525	1.55933	0.304087	5.1279	2.93e-07	1.84e-05
ERH	7035.68	-0.373814	0.10999	-3.39863	0.000677237	0.00988067
SRSF5	3332.99	-0.977026	0.0948047	-10.3057	6.64e-25	8.08e-22
SLC10A1	26.528	1.53395	0.492726	3.1132	0.00185072	0.0205448
ADAM20	260.048	0.994014	0.260314	3.81851	0.000134258	0.00283137
PCNX1	3065.96	0.368092	0.0880797	4.17908	2.93e-05	0.000840073
SIPA1L1	998.486	0.518936	0.115659	4.48677	7.23e-06	0.000268545
ZFYVE1	280.327	0.620364	0.16883	3.67448	0.000238333	0.00445958
ZNF410	1739.36	-0.554677	0.0968022	-5.73	1e-08	1.05e-06
ALDH6A1	985.061	0.495545	0.100975	4.90759	9.22e-07	4.98e-05
YLPM1	2481.42	0.485609	0.136548	3.55631	0.000376095	0.00636035
LOC105370569	52.8383	1.38775	0.378637	3.66511	0.000247233	0.00461723
EIF2B2	1203.95	-0.479239	0.109606	-4.37237	1.23e-05	0.000401965
MLH3	147.457	-0.842225	0.261111	-3.22555	0.00125732	0.0156999
JDP2-AS1	24.8209	1.80968	0.603033	3.00097	0.00269124	0.0274053
JDP2	126.697	1.65477	0.250514	6.60548	3.96e-11	7.56e-09
CIPC	1132.12	-0.399435	0.0922637	-4.32928	1.5e-05	0.000480396
AHSA1	4562.41	-0.350179	0.0813003	-4.30723	1.65e-05	0.000527378
ALKBH1	692.001	-0.464889	0.121161	-3.83695	0.000124574	0.00266689
CEP128	1176.82	0.515616	0.135499	3.80531	0.000141629	0.00294771
EML5	485.301	0.575294	0.152018	3.78439	0.000154088	0.00314974
PSMC1	1791.11	-0.374829	0.135963	-2.75685	0.00583613	0.0470282
CALM1	6425.22	-0.357496	0.0765625	-4.66934	3.02e-06	0.000134867
TRIP11	1869.17	0.575257	0.123982	4.63985	3.49e-06	0.000149775
SYNE3	176.431	0.608653	0.195233	3.11756	0.00182353	0.0203942
SNHG10	258.851	-0.493084	0.17908	-2.75342	0.00589758	0.0473673
ATG2B	2201.85	0.377995	0.0959769	3.9384	8.2e-05	0.00191859
GSKIP	835.044	-0.443555	0.141347	-3.13807	0.00170065	0.0194904
PAPOLA	7925.7	-0.388372	0.0951201	-4.08297	4.45e-05	0.00118369
WARS1	3371.91	0.282748	0.0957569	2.95277	0.00314933	0.0305666
LOC124903383	15.2422	3.61287	1.03373	3.49498	0.000474096	0.00751295
DYNC1H1	13985.8	0.698117	0.0783738	8.90753	5.22e-19	2.74e-16
HSP90AA1	43782.2	-0.771564	0.109726	-7.03176	2.04e-12	5.02e-10
ZNF839	542.181	0.385511	0.140335	2.74708	0.00601279	0.0479938
TNFAIP2	28.3844	-1.58183	0.578667	-2.73357	0.00626513	0.0493201
EIF5	9242.68	-0.893083	0.0861915	-10.3616	3.71e-25	4.81e-22
COA8	589.845	-0.357411	0.120057	-2.97702	0.00291066	0.0288639
CDCA4	1215.22	-0.351213	0.117007	-3.00164	0.00268532	0.0273736
MTA1-DT	102.012	-1.16945	0.333054	-3.51131	0.00044591	0.00715959
TMEM121	28.0822	-2.17396	0.566369	-3.83842	0.00012383	0.00265681
MAFIP	262.263	-0.426869	0.147032	-2.90325	0.00369316	0.0343743
EMC4	558.985	-0.746821	0.18193	-4.105	4.04e-05	0.00109582
SLC12A6	431.385	0.497937	0.159575	3.1204	0.00180604	0.0202722
GOLGA8B	244.629	0.851401	0.196093	4.34183	1.41e-05	0.000456012
MEIS2	647.998	0.391932	0.122391	3.20228	0.00136344	0.0166035
GPR176	298.132	0.487273	0.165902	2.93712	0.00331276	0.0317461
EIF2AK4	1799.89	-0.274652	0.079067	-3.47365	0.000513423	0.00796432
SRP14-DT	97.2439	-0.821863	0.299283	-2.74611	0.00603074	0.0480757
CCDC32	384.753	-0.500255	0.153921	-3.25009	0.0011537	0.0147413
CHAC1	179.336	2.97987	0.242563	12.2849	1.09e-34	3.54e-31
HAUS2	1144.73	-0.363321	0.114955	-3.16056	0.00157464	0.0184593
STARD9	440.824	0.663072	0.148391	4.46843	7.88e-06	0.000281252
CKMT1A	220.32	-0.486321	0.176591	-2.75393	0.00588836	0.0473306
WDR76	1540.8	-0.391314	0.122297	-3.1997	0.00137571	0.016732
COPS2	3460.27	-0.309405	0.100605	-3.07545	0.00210188	0.0225607
LOC124903493	50.3645	1.55777	0.438491	3.55257	0.000381487	0.00642191
LEO1	764.798	0.505858	0.150889	3.35251	0.000800823	0.0112035
MAPK6	2407.65	-0.335776	0.097064	-3.45932	0.000541535	0.0082783
MYO5C	726.093	0.494756	0.143538	3.44686	0.000567149	0.00856888
PRTG	1230.35	0.669115	0.12378	5.40569	6.46e-08	5.15e-06
ALDH1A2	1962.73	0.278918	0.100855	2.76554	0.0056828	0.0463096
GTF2A2	1126.91	-0.551308	0.115743	-4.7632	1.91e-06	9.25e-05
ANXA2	3607.19	-0.311919	0.092893	-3.35783	0.000785559	0.0110615
LOC105370846	51.4598	2.32101	0.555902	4.17521	2.98e-05	0.000849481
LOC107984805	493.597	2.20024	0.389765	5.64505	1.65e-08	1.61e-06
LOC105370841	353.603	1.93643	0.246784	7.84665	4.27e-15	1.48e-12
VPS13C	2653.67	0.311237	0.108946	2.8568	0.0042794	0.0379914
RPS27L	1041.62	-0.463789	0.122056	-3.7998	0.000144812	0.00299563
CA12	156.04	-0.664283	0.220221	-3.01643	0.00255771	0.0264188
HERC1	1986.13	0.598339	0.0870714	6.87181	6.34e-12	1.38e-09
CIAO2A	1169.21	-0.63316	0.114773	-5.51665	3.46e-08	3.03e-06
PPIB	1928.19	-0.384325	0.121186	-3.17137	0.00151724	0.0180059
ZNF609	1110.2	0.329197	0.115025	2.86197	0.00421023	0.0375658
OAZ2	895.395	-0.585476	0.123464	-4.74208	2.12e-06	0.000100893
RNU5A-1	77.1844	-1.07015	0.339336	-3.15367	0.00161232	0.0188143
HACD3	9531.15	-0.220576	0.0743621	-2.96624	0.00301462	0.0296585
SLC24A1	440.111	0.533818	0.165169	3.23195	0.0012295	0.0154462
TIPIN	1406.28	-0.532783	0.110995	-4.80008	1.59e-06	8.02e-05
AAGAB	3306.57	-0.290028	0.0909495	-3.18889	0.00142818	0.0171982
ANP32A-IT1	54.1693	1.5729	0.510077	3.08365	0.00204478	0.0221556
KIF23	2996.79	0.427133	0.0953446	4.47989	7.47e-06	0.000272155
LOC107984791	27.0619	1.57871	0.570485	2.76731	0.00565205	0.0461556
UACA	1627.3	0.465802	0.146704	3.17511	0.0014978	0.0178379
THSD4	155.079	1.35496	0.279611	4.84588	1.26e-06	6.51e-05
LOC124903521	31.1821	1.59843	0.540015	2.95998	0.0030766	0.0301009
NR2E3	6.45701	4.70186	1.45802	3.22483	0.00126046	0.0157172
SENP8	231.848	0.520613	0.186954	2.78472	0.00535738	0.0443259
BBS4	1224.29	-0.317856	0.108361	-2.93332	0.00335363	0.0319753
NEO1	1819.58	0.512069	0.0913946	5.60283	2.11e-08	1.99e-06
CD276	1337.82	-0.519631	0.125657	-4.13531	3.54e-05	0.000988284
RPP25	821.231	-0.412216	0.140298	-2.93814	0.00330189	0.0317247
IMP3	1821.31	-0.476237	0.0979303	-4.86302	1.16e-06	6.03e-05
FBXO22	2648.43	-0.296033	0.102647	-2.884	0.00392661	0.0358741
LINC00597	14.5005	2.58627	0.907598	2.84957	0.00437778	0.0386357
PSMA4	8314.49	-0.318104	0.105253	-3.02229	0.00250868	0.0260229
MORF4L1	7736.59	-0.476262	0.116724	-4.08025	4.5e-05	0.00119433
LOC124903537	25.6293	1.44485	0.514702	2.80715	0.00499821	0.0421426
LOC124903541	48.845	3.00137	0.635223	4.7249	2.3e-06	0.000107696
FSD2	85.1247	0.951148	0.294792	3.22651	0.0012531	0.0156617
ZNF592	1258.7	0.312157	0.113332	2.75437	0.00588053	0.0472995
AKAP13	1960.37	0.469271	0.105776	4.43646	9.14e-06	0.000315533
MRPL46	994.241	-0.353822	0.10145	-3.48766	0.000487261	0.00765816
MRPS11	1194.4	-0.467878	0.109619	-4.26821	1.97e-05	0.000605776
AEN	2721.32	-0.665974	0.130224	-5.11407	3.15e-07	1.95e-05
TICRR	1687.62	0.491091	0.095122	5.16275	2.43e-07	1.58e-05
PEX11A	592.946	-0.360101	0.131963	-2.72881	0.00635628	0.0498964
SEMA4B	164.597	-0.716166	0.229832	-3.11603	0.00183301	0.0204238
CIB1	684.336	-0.566253	0.163942	-3.45398	0.000552371	0.00842408
PRC1	4427.79	0.249469	0.0898876	2.77534	0.00551436	0.0452974
FAM174B	71.0215	-0.907073	0.304132	-2.9825	0.00285907	0.0285467
CHD2	2432.74	0.652403	0.107974	6.0422	1.52e-09	1.93e-07
ARRDC4	842.911	0.409009	0.115395	3.54444	0.000393454	0.00654307
LOC124903560	161.503	2.24546	0.332641	6.7504	1.47e-11	3.02e-09
LOC124903561	133.518	2.07113	0.385105	5.37808	7.53e-08	5.76e-06
LRRK1	43.9286	1.43147	0.464878	3.07925	0.00207525	0.0223365
SNRPA1	1770.63	-0.520546	0.149778	-3.47545	0.000510002	0.00793971
SNRPA1-DT	223.234	0.518962	0.184192	2.8175	0.00483986	0.0413268
LOC124903566	390.055	0.955012	0.220688	4.32743	1.51e-05	0.000483653
TM2D3	1436.82	-0.337342	0.111884	-3.0151	0.00256898	0.0265071
POLR3K	1276.15	-0.356217	0.123335	-2.88821	0.00387436	0.0355135
SNRNP25	1211.9	-0.491874	0.13498	-3.64405	0.000268385	0.00494581
NPRL3	226.653	-0.542363	0.194325	-2.79101	0.00525435	0.0437338
LUC7L	1023.96	-0.613806	0.109518	-5.60462	2.09e-08	1.98e-06
NME4	2246.62	-0.620083	0.137471	-4.51066	6.46e-06	0.000244201
LOC107987417	9.50395	4.32813	1.31269	3.29714	0.000976753	0.0130278
LOC124903618	36.1794	1.53505	0.47388	3.23932	0.00119813	0.0151696
MCRIP2	216.84	-1.32952	0.297035	-4.47598	7.61e-06	0.000275636
JMJD8	348.029	-0.615951	0.224048	-2.74919	0.00597426	0.0477646
UBE2I	2006.9	-0.3223	0.103632	-3.11004	0.00187065	0.0207424
UQCC4	406.313	-0.596901	0.203834	-2.92836	0.00340756	0.0323769
JPT2	5754.73	-0.280304	0.0747997	-3.74739	0.000178681	0.00354088
MEIOB	5.77357	4.61605	1.57183	2.93674	0.00331681	0.0317643
NHERF2	296.027	-0.907753	0.261727	-3.46832	0.000523727	0.00807979
NTHL1	474.858	-0.961788	0.204705	-4.69841	2.62e-06	0.000118661
PGP	768.998	-0.527423	0.181825	-2.90072	0.00372307	0.0345169
ZNF75A	352.682	0.524022	0.164882	3.17816	0.00148214	0.0176804
ZNF174	330.525	-0.483566	0.161396	-2.99614	0.00273417	0.0277119
LOC124900373	14.6704	3.4035	1.13683	2.99385	0.00275484	0.027849
NUDT16L1	412.177	-0.703586	0.227583	-3.09156	0.0019911	0.0217313
HAPSTR1	4479.59	0.230977	0.0817871	2.82412	0.00474106	0.0406795
NUBP1	165.327	-0.654981	0.224991	-2.91115	0.00360105	0.0337068
SNN	364.199	-0.485358	0.146794	-3.3064	0.000945037	0.0127006
RPS15A	22425.1	-0.339858	0.0881155	-3.85696	0.000114805	0.00251545
SMG1	5118.09	0.299843	0.107578	2.78721	0.00531644	0.0441185
KNOP1	2318.13	-0.271892	0.0768306	-3.53885	0.000401878	0.00665012
UBFD1	3104.08	0.216222	0.0765161	2.82583	0.00471577	0.040534
NDUFAB1	2055.71	-0.454947	0.109318	-4.16167	3.16e-05	0.000892295
DCTN5	3600.59	-0.276012	0.0782377	-3.52786	0.000418931	0.006845
NSMCE1	603.515	-0.356373	0.120247	-2.96368	0.00303982	0.0298611
LOC124903669	6.91406	6.56985	1.60715	4.08789	4.35e-05	0.00116365
LOC105371168	13.1168	1.78563	0.646283	2.76292	0.00572874	0.046528
DCTPP1	3297.79	-0.84681	0.127211	-6.65674	2.8e-11	5.39e-09
BCL7C	479.781	-0.783076	0.170887	-4.58241	4.6e-06	0.00018694
BCKDK	691.051	-0.530057	0.175985	-3.01195	0.00259575	0.0267266
GPT2	1248.92	0.996349	0.130928	7.60992	2.74e-14	8.9e-12
DNAJA2	4043.98	-0.235607	0.0833167	-2.82785	0.00468612	0.0403558
LOC101927080	167.847	0.909077	0.309634	2.93597	0.00332505	0.0318003
BBS2	1197.67	-0.264988	0.0963989	-2.74887	0.00598012	0.0477915
CIAPIN1	2133.1	-0.346467	0.122745	-2.82266	0.0047627	0.0407932
POLR2C	2322.1	-0.401604	0.0875557	-4.58684	4.5e-06	0.000183586
CFAP20	1112.26	-0.380178	0.109285	-3.47877	0.000503715	0.00785441
CNOT1	11053.6	0.259774	0.0810349	3.20571	0.0013473	0.0164792
CES3	235.332	0.708413	0.176717	4.00873	6.1e-05	0.00153481
THAP11	868.543	-0.467757	0.163073	-2.86839	0.00412571	0.0370153
NUTF2	3919.06	-0.43194	0.0842266	-5.12831	2.92e-07	1.84e-05
PSMB10	273.199	-0.926934	0.198689	-4.66524	3.08e-06	0.000136956
PRMT7	879.861	-0.435133	0.148128	-2.93754	0.00330826	0.031745
CYB5B	3711.56	-0.284732	0.0879449	-3.23761	0.00120534	0.0152097
PDPR	1117.45	0.512691	0.0992845	5.16386	2.42e-07	1.57e-05
EXOSC6	2035.07	0.259834	0.0812245	3.19896	0.00137923	0.0167644
AARS1	4669.35	0.641952	0.100838	6.3662	1.94e-10	3.17e-08
LOC124903707	16.0822	2.0574	0.608709	3.37995	0.000725	0.0104045
DHX38	1880.46	0.353244	0.113172	3.1213	0.00180053	0.0202416
PMFBP1	66.1596	1.25596	0.394621	3.1827	0.0014591	0.0174625
LOC124903718	15.1046	2.02723	0.70227	2.88668	0.00389335	0.0356356
ZFHX3	692.032	0.551684	0.117165	4.70859	2.49e-06	0.000113676
PSMD7	3593.56	-0.359649	0.0860802	-4.17807	2.94e-05	0.00084256
LOC124903728	50.947	1.93492	0.451196	4.28843	1.8e-05	0.000563865
LOC124903730	248.081	2.07511	0.453291	4.57788	4.7e-06	0.000189639
HSBP1	7178.38	-0.305246	0.0997074	-3.06142	0.00220288	0.0233945
LOC105371372	11.1664	2.1036	0.734969	2.86217	0.00420752	0.0375589
GSE1	1582.96	0.390717	0.105962	3.68735	0.000226605	0.00428962
GINS2	2772.12	-0.585375	0.0886904	-6.60021	4.11e-11	7.76e-09
TRAPPC2L	1131.43	-0.386312	0.121273	-3.18548	0.00144515	0.0173382
ANKRD11	2171.16	0.711389	0.121161	5.87143	4.32e-09	5e-07
SPATA2L	130.445	-1.07723	0.349605	-3.08128	0.00206111	0.0222458
TUBB3	307.577	-0.951655	0.252249	-3.77267	0.000161507	0.00327132
GAS8	225.484	0.52378	0.180689	2.89879	0.003746	0.0346634
LOC124903894	8.14943	4.97389	1.5869	3.13434	0.00172241	0.0196841
ZZEF1	1669.82	0.303379	0.106544	2.84747	0.00440684	0.0387865
ANKFY1	2625.05	0.249225	0.079725	3.12606	0.00177164	0.0200094
ZNF232-AS1	90.4872	-0.798065	0.259203	-3.07892	0.00207754	0.0223488
MIS12	1808.15	-0.292055	0.103117	-2.83226	0.00462201	0.0401
MED31	194.822	-0.632939	0.192833	-3.28233	0.00102954	0.0135591
PHF23	1718.99	-0.45568	0.0990536	-4.60034	4.22e-06	0.000174645
SAT2	544.205	-0.484698	0.135386	-3.58012	0.000343433	0.0059939
CHD3	2155.85	0.487228	0.0939515	5.18595	2.15e-07	1.42e-05
SCARNA21	282.259	-0.765144	0.251108	-3.04706	0.00231088	0.0243343
CNTROB	939.761	0.454578	0.152077	2.98914	0.00279768	0.0281427
LOC105371520	18.3093	-1.89224	0.66779	-2.83359	0.00460289	0.0399564
MYH10	6977.48	0.331363	0.073548	4.5054	6.62e-06	0.000248883
LOC101928266	17.2728	2.25627	0.70776	3.18791	0.00143307	0.0172357
MAP2K4	1829.99	-0.329498	0.0986262	-3.34087	0.000835152	0.0115427
HS3ST3A1	465.027	0.447122	0.16192	2.76138	0.00575572	0.0466499
PMP22	421.395	-0.403643	0.131748	-3.06375	0.00218582	0.0232564
NCOR1	4279.18	0.383272	0.0945037	4.05563	5e-05	0.00130425
CENPV	1898.19	-0.473726	0.105615	-4.4854	7.28e-06	0.000268734
UBB	24077.9	-0.300688	0.107939	-2.78571	0.00534106	0.0442097
PLD6	390.416	-0.491792	0.160217	-3.06954	0.00214389	0.0228892
LOC124903943	150.907	1.27493	0.301287	4.23163	2.32e-05	0.000701063
RAI1-AS1	7.93825	3.42169	1.09479	3.12542	0.00177551	0.0200414
ATPAF2	371.562	-0.516366	0.173889	-2.96953	0.0029826	0.0294477
PRPSAP2	2035.88	-0.267931	0.0858856	-3.11963	0.0018108	0.0203102
FAM83G	369.884	-0.550421	0.19721	-2.79104	0.00525384	0.0437338
MFAP4	16.5184	-1.90649	0.612119	-3.11458	0.00184208	0.0204723
ULK2	484.718	0.577721	0.139498	4.14142	3.45e-05	0.000965047
TMEM11	559.686	-0.678398	0.161902	-4.19019	2.79e-05	0.000808347
KSR1	299.519	0.79188	0.152759	5.18386	2.17e-07	1.43e-05
LOC124903960	8.10884	4.96667	1.57857	3.14632	0.00165342	0.0191066
LOC102724517	66.0728	1.39518	0.333822	4.17942	2.92e-05	0.000840073
SPAG5	2633.27	0.272737	0.0877695	3.10742	0.0018873	0.0208795
SUPT6H	2995.09	0.570747	0.102812	5.55136	2.83e-08	2.53e-06
TP53I13	267.864	-0.686611	0.229408	-2.99296	0.00276282	0.027901
[truncated: 481 more rows]

## Sheet: 18 hpi vs 0 hpi
	baseMean	log2FoldChange	lfcSE	stat	pvalue	padj
LOC284600	104.116	1.56423	0.300801	5.20021	1.99064e-07	2.27568e-06
LINC02593	26.5086	1.87711	0.541156	3.46871	0.000522956	0.00274988
LOC107985728	134.11	0.759736	0.281762	2.69638	0.00700981	0.0255082
UBE2J2	886.815	-0.537192	0.160293	-3.35133	0.000804256	0.00397422
SCNN1D	46.2958	1.59259	0.527611	3.01849	0.00254034	0.0107193
MXRA8	43.6449	1.53628	0.409969	3.74732	0.000178737	0.00107
MRPL20	1567.65	-0.565366	0.0974253	-5.80307	6.51113e-09	9.75196e-08
SSU72	1724.2	-0.25909	0.100796	-2.57043	0.0101571	0.0349216
CDK11B	434.718	0.582746	0.174388	3.34166	0.000832779	0.00408971
SLC35E2B	961.398	0.575824	0.119829	4.80536	1.54472e-06	1.47735e-05
SLC35E2A	303.878	0.882339	0.160796	5.48733	4.08048e-08	5.2689e-07
GNB1	5163.11	0.240641	0.0752231	3.19903	0.00137892	0.00635499
SKI	925.038	0.497828	0.20277	2.45513	0.0140832	0.0459824
LOC100129534	27.2406	1.16846	0.475264	2.45855	0.0139499	0.0455848
LOC124903827	29.3781	2.04392	0.625233	3.26905	0.00107908	0.00512919
PRDM16	177.351	1.09489	0.252224	4.34096	1.41862e-05	0.000110057
LOC124903828	93.1514	2.79198	0.418722	6.66787	2.5955e-11	5.85315e-10
LOC105378604	42.5088	1.65229	0.494135	3.34381	0.000826357	0.00406281
CEP104	1022.81	0.356544	0.111024	3.21141	0.00132084	0.00612004
C1orf174	999.366	-0.961586	0.115197	-8.34734	6.98146e-17	3.63641e-15
CHD5	19.9985	1.43589	0.585539	2.45226	0.0141963	0.0462832
RPL22	8328.1	0.309755	0.101226	3.06004	0.00221307	0.0095185
GPR153	159.46	1.2138	0.264376	4.59119	4.40735e-06	3.83613e-05
TNFRSF25	19.1044	2.87657	0.626632	4.59052	4.4215e-06	3.84677e-05
PLEKHG5	126.296	1.17021	0.323069	3.62216	0.00029215	0.00164568
LOC124903832	120.805	2.6207	0.321166	8.15996	3.35146e-16	1.56126e-14
PARK7	3805.04	-0.519984	0.0888987	-5.84918	4.94002e-09	7.57025e-08
ENO1	56306	-0.583643	0.100421	-5.81199	6.17351e-09	9.27428e-08
H6PD	346.884	0.994258	0.171821	5.7866	7.1826e-09	1.06611e-07
SLC25A33	885.44	-0.738451	0.127318	-5.80003	6.63021e-09	9.90787e-08
PIK3CD	158.401	0.79467	0.266005	2.98742	0.00281344	0.0116854
CLSTN1	2220.49	0.452116	0.117122	3.86021	0.000113288	0.000715985
LZIC	1856.17	-0.793045	0.101047	-7.84829	4.21739e-15	1.6806e-13
KIF1B	3613.03	0.421167	0.0919815	4.57882	4.67607e-06	4.0399e-05
CENPS	57.3906	-1.1804	0.329901	-3.57805	0.000346166	0.00191515
DFFA	6203.74	-0.634481	0.0643618	-9.85803	6.32759e-23	8.15396e-21
CASZ1	155.18	0.583287	0.239517	2.43526	0.0148811	0.0480423
EXOSC10-AS1	35.2116	-1.34453	0.423458	-3.17511	0.00149779	0.00682048
MTOR	4217.12	0.591028	0.0803289	7.35761	1.87238e-13	5.87933e-12
UBIAD1	969.917	-0.444676	0.124167	-3.58127	0.000341923	0.00189538
LINC01647	5.1449	-5.7374	1.8072	-3.17474	0.00149968	0.00682753
MAD2L2	1301.24	-0.570077	0.156399	-3.64503	0.000267364	0.00152554
MTHFR	409.139	0.88551	0.201279	4.39941	1.08543e-05	8.66817e-05
CLCN6	234.029	0.491761	0.192428	2.55556	0.0106017	0.0361932
VPS13D	2109.98	0.866701	0.0859065	10.0889	6.18614e-24	9.16149e-22
SNORA59A	3.28066	-4.85109	1.89435	-2.56083	0.0104423	0.0357412
DHRS3	514.7	-0.579166	0.131624	-4.40015	1.08177e-05	8.64587e-05
PDPN	661.457	-0.349948	0.12214	-2.86513	0.00416833	0.0163771
TMEM51	160.876	-0.590972	0.228801	-2.58291	0.00979709	0.0338717
FHAD1	108.52	1.24173	0.279692	4.43965	9.01051e-06	7.33443e-05
SPEN	7941.48	0.48934	0.120306	4.06747	4.75267e-05	0.000326921
LOC124903855	69.9943	1.32269	0.358855	3.68587	0.000227921	0.00133071
ALDH4A1	205.563	0.837661	0.275025	3.04576	0.00232093	0.00992008
UBR4	6193.75	0.920064	0.0772123	11.916	9.76669e-33	6.25225e-30
MRTO4	3005.88	-1.04803	0.0961429	-10.9007	1.14338e-27	2.8363e-25
AKR7L	21.105	1.81144	0.60723	2.98312	0.00285322	0.0118184
OTUD3	898.803	0.574531	0.118352	4.85441	1.20746e-06	1.17865e-05
PINK1-AS	123.941	-0.806311	0.224123	-3.59763	0.000321133	0.00179013
KIF17	177.474	0.668128	0.254607	2.62416	0.00868637	0.0306837
EIF4G3	4407.09	0.470839	0.0977745	4.81556	1.46789e-06	1.40726e-05
LOC105376829	6.46794	5.46915	1.52796	3.57939	0.000344402	0.00190646
USP48	2200.16	0.419993	0.100722	4.16983	3.04823e-05	0.000219095
HSPG2	163.72	1.91111	0.296488	6.44584	1.1496e-10	2.30123e-09
CDC42	10909.3	-1.00359	0.0863766	-11.6188	3.30647e-31	1.72676e-28
WNT4	21.9728	2.60508	0.721886	3.60872	0.000307712	0.00172355
KDM1A	5806.5	-0.293836	0.0876147	-3.35374	0.000797284	0.00394665
ELOA	2970.78	-0.28583	0.0836385	-3.41745	0.000632117	0.00323879
PITHD1	1174.63	-0.621929	0.106	-5.86728	4.43003e-09	6.84688e-08
GALE	414.161	-0.705018	0.182283	-3.8677	0.000109865	0.000696797
PNRC2	3377.43	-0.586429	0.0863988	-6.78746	1.14124e-11	2.68023e-10
SRSF10	7006.65	-0.202462	0.0830585	-2.43759	0.0147857	0.0478198
NIPAL3	1316.36	0.24262	0.0920621	2.63539	0.00840402	0.0298137
CLIC4	6690.48	0.281002	0.0851416	3.30041	0.000965432	0.00466042
RSRP1	713.463	-0.496384	0.132581	-3.74401	0.000181108	0.00108353
TMEM50A	2626.17	-0.776835	0.0980924	-7.91941	2.38631e-15	9.99079e-14
SELENON	1215.7	0.907674	0.142019	6.39124	1.64547e-10	3.21719e-09
MTFR1L	668.028	-0.579384	0.115053	-5.03581	4.75834e-07	5.0524e-06
STMN1	8627.35	-0.644057	0.0930866	-6.9189	4.55159e-12	1.13191e-10
PDIK1L	768.821	-0.310835	0.119292	-2.60566	0.00916974	0.0321111
ZNF593	357.704	-1.08668	0.175532	-6.19081	5.98575e-10	1.07597e-08
HMGN2	12553.1	-0.617295	0.0967605	-6.37962	1.77529e-10	3.46078e-09
ARID1A	1600.8	0.907994	0.134514	6.75017	1.47672e-11	3.42355e-10
WASF2	1763.49	0.448568	0.112846	3.97505	7.03658e-05	0.000466403
AHDC1	151.399	0.860109	0.322788	2.66463	0.00770742	0.0276539
FAM76A	1046.27	-0.468404	0.113572	-4.12431	3.71851e-05	0.00026094
STX12	2419.39	-0.286866	0.0923272	-3.10706	0.00188961	0.00830917
PPP1R8	3913.85	-0.72709	0.0897123	-8.10469	5.28822e-16	2.39054e-14
RPA2	5044.89	-0.897745	0.0904513	-9.92517	3.23539e-23	4.48995e-21
DNAJC8	6594.29	-0.70947	0.103905	-6.82808	8.60567e-12	2.06007e-10
SNHG3	1130.77	-0.49138	0.103012	-4.77013	1.84105e-06	1.73236e-05
RCC1	6379.49	-0.637877	0.0932329	-6.84176	7.82265e-12	1.88857e-10
SNORA73A	5182.62	-1.41107	0.40478	-3.48601	0.000490281	0.00259872
SNORA73B	3143.11	-1.28048	0.363995	-3.51784	0.000435068	0.00234244
SNHG12	374.227	-0.478536	0.17203	-2.7817	0.00540757	0.0204914
SNORA16A	93.8772	-1.01408	0.265886	-3.81397	0.000136751	0.000847805
TAF12-DT	48.7429	-1.41851	0.388638	-3.64994	0.000262297	0.00150051
YTHDF2	4709.48	-0.396629	0.0788718	-5.02878	4.93616e-07	5.23001e-06
OPRD1	82.6386	1.31106	0.394571	3.32274	0.000891376	0.00434414
LOC124903886	7.92476	3.32313	1.1217	2.96257	0.00305079	0.0125477
PTPRU	1286.72	1.16153	0.159147	7.29847	2.91049e-13	8.81813e-12
SDC3	804.927	0.748473	0.145975	5.12742	2.93738e-07	3.26384e-06
NKAIN1	89.8157	0.696586	0.281966	2.47047	0.0134937	0.0443717
SNRNP40	4405.54	-0.568096	0.079794	-7.11953	1.08292e-12	3.01834e-11
ZCCHC17	2144.97	-0.917793	0.0968085	-9.4805	2.53069e-21	2.47397e-19
PEF1	2358.93	-0.603732	0.130364	-4.63113	3.63682e-06	3.23644e-05
ADGRB2	336.7	0.75274	0.245078	3.07142	0.0021304	0.0092209
PTP4A2	8834.65	-0.230761	0.0839436	-2.749	0.00597767	0.0223361
KHDRBS1	5700.47	0.345984	0.06399	5.40685	6.41423e-08	7.99061e-07
EIF3I	12134.7	-0.595553	0.0783755	-7.59871	2.99108e-14	1.05619e-12
HDAC1	7554.49	-0.410236	0.0711875	-5.76274	8.27569e-09	1.21473e-07
LOC124903933	92.2519	1.21089	0.279783	4.32796	1.50497e-05	0.000116165
FAM229A	3.2799	4.57554	1.86218	2.45708	0.014007	0.0457563
ZBTB8OS	766.214	-0.433811	0.12611	-3.43993	0.000581856	0.00302276
RBBP4	8102.8	-0.319434	0.0861601	-3.70744	0.000209363	0.00123179
YARS1	9206.89	0.890251	0.0894434	9.95323	2.44127e-23	3.43596e-21
AK2	11999.1	-0.753334	0.0801208	-9.40247	5.32947e-21	4.91923e-19
ZNF362	398.817	0.78456	0.180291	4.35163	1.35128e-05	0.0001057
ZSCAN20	510.287	0.609053	0.13291	4.58243	4.59595e-06	3.98109e-05
SMIM12	1241.07	-0.684422	0.110529	-6.19227	5.93057e-10	1.06702e-08
ZMYM6	774.678	-0.374121	0.118333	-3.16158	0.00156913	0.00710136
ZMYM1	2511.56	-0.416383	0.0940993	-4.42493	9.64725e-06	7.8079e-05
SFPQ	15865.5	-0.284588	0.0932926	-3.05049	0.00228469	0.00978837
KIAA0319L	1504.47	0.746902	0.0888051	8.41058	4.08003e-17	2.17656e-15
PSMB2	3805.47	-0.509849	0.0785971	-6.48686	8.76434e-11	1.80611e-09
C1orf216	220.279	0.749281	0.189618	3.95153	7.7653e-05	0.000509767
CLSPN	3053.22	0.296572	0.111303	2.66454	0.00770928	0.0276556
AGO4	640.736	0.41609	0.120294	3.45894	0.0005423	0.00284031
AGO1	2623.38	0.412163	0.0914069	4.5091	6.51019e-06	5.48132e-05
TRAPPC3	1430.79	-0.835339	0.0954171	-8.7546	2.04825e-18	1.30281e-16
THRAP3	7251.98	0.293141	0.0902277	3.2489	0.00115852	0.00546099
SH3D21	92.3673	0.888327	0.286522	3.10038	0.00193271	0.00847241
STK40	797.927	0.452762	0.143359	3.15823	0.0015873	0.00716559
LSM10	385.885	-1.1198	0.228155	-4.90809	9.19677e-07	9.19908e-06
MRPS15	2714.48	-0.985952	0.102848	-9.58653	9.1096e-22	9.825e-20
MEAF6	1404.24	-0.67363	0.110124	-6.11699	9.53618e-10	1.64561e-08
DNALI1	24.2982	1.26767	0.499829	2.5362	0.0112061	0.0380081
C1orf109	1320.84	-0.582736	0.100752	-5.78385	7.30102e-09	1.08288e-07
EPHA10	47.4628	1.19347	0.441512	2.70314	0.00686878	0.0250956
YRDC	972.836	-1.00574	0.121022	-8.31037	9.54026e-17	4.89216e-15
MTF1	463.79	0.370871	0.145549	2.54809	0.0108316	0.0369144
SF3A3	5554.1	-0.377098	0.0924658	-4.07824	4.5377e-05	0.000313547
UTP11	2146.47	-0.448084	0.113878	-3.93477	8.32765e-05	0.000542504
AKIRIN1	3289.09	-0.56839	0.08657	-6.56567	5.17978e-11	1.10293e-09
NDUFS5	3566.61	-0.351807	0.107411	-3.27534	0.00105534	0.00503442
MACF1	5377.76	0.967486	0.104178	9.2869	1.58848e-20	1.37715e-18
PPIE	1200.39	-0.497823	0.105703	-4.70964	2.4816e-06	2.27414e-05
BMP8B	241.985	0.693469	0.179963	3.8534	0.000116491	0.000734254
TRIT1	836.257	-0.475637	0.13158	-3.61482	0.000300561	0.00168588
MFSD2A	181.377	-0.929113	0.223411	-4.15877	3.19969e-05	0.000228821
CAP1	3230.52	-0.691363	0.0934611	-7.39733	1.3895e-13	4.4049e-12
PPT1	5515.82	-0.799419	0.0804381	-9.93832	2.8357e-23	3.96299e-21
RLF	2378.93	-0.290237	0.0984894	-2.94688	0.00320995	0.0131154
ZMPSTE24	4524.58	-0.727293	0.0865361	-8.4045	4.29686e-17	2.28609e-15
ZNF684	204.219	-0.624298	0.194263	-3.21367	0.00131049	0.00607776
RIMS3	373.166	1.45623	0.175463	8.29934	1.04689e-16	5.32705e-15
KCNQ4	35.2867	1.46385	0.569457	2.57061	0.010152	0.0349216
CTPS1	5016.92	-0.218953	0.0725824	-3.01661	0.0025562	0.0107817
SLFNL1-AS1	62.4065	1.85339	0.33395	5.5499	2.85835e-08	3.83012e-07
RIMKLA	447.368	-0.739519	0.136528	-5.41661	6.0738e-08	7.63361e-07
PPCS	511.34	-0.67471	0.132223	-5.10284	3.34595e-07	3.67056e-06
PPIH	1281.46	-0.764818	0.105342	-7.26034	3.86109e-13	1.15223e-11
SVBP	210.557	-0.759566	0.1887	-4.02525	5.69143e-05	0.000384302
CFAP144	15.6896	1.74701	0.651626	2.681	0.00734027	0.0265091
EBNA1BP2	3119.75	-0.73627	0.101163	-7.27804	3.38708e-13	1.01998e-11
CDC20	3039.45	-0.91939	0.137368	-6.6929	2.18792e-11	5.01378e-10
ELOVL1	701.789	-0.436152	0.118578	-3.67819	0.000234893	0.0013654
MED8	947.628	-0.769703	0.121922	-6.31307	2.73556e-10	5.12143e-09
SZT2	510.754	0.993996	0.172686	5.75609	8.60855e-09	1.258e-07
PTPRF	2741.22	0.685146	0.133458	5.13381	2.83941e-07	3.16385e-06
KDM4A	1655.03	0.508219	0.0939405	5.41002	6.30192e-08	7.86551e-07
ARTN	10.4684	2.68899	0.904696	2.97226	0.00295613	0.0122167
DPH2	1198.37	-0.704062	0.145763	-4.8302	1.36399e-06	1.31527e-05
ATP6V0B	3129.36	-1.47378	0.233986	-6.29857	3.00397e-10	5.5923e-09
SLC6A9	369.062	1.58981	0.225697	7.044	1.86792e-12	4.98237e-11
LOC107984948	6.42871	3.05833	1.23521	2.47595	0.0132882	0.0438327
ERI3	1653.46	-0.382354	0.131357	-2.9108	0.00360502	0.0144821
RPS8	37714.9	-0.400212	0.102552	-3.90253	9.51914e-05	0.000609969
SNORD46	75.4557	-1.80732	0.331199	-5.4569	4.84512e-08	6.19532e-07
SNORD38B	20.1192	-2.03283	0.629942	-3.22701	0.0012509	0.00583549
PTCH2	101.168	-0.687995	0.272913	-2.52093	0.0117044	0.0395157
EIF2B3	1709.45	-0.674126	0.101416	-6.64714	2.98837e-11	6.67089e-10
UROD	2309.97	-0.368557	0.128631	-2.86523	0.00416702	0.0163752
ZSWIM5	350.544	0.77053	0.145099	5.31038	1.094e-07	1.30314e-06
TOE1	565.491	-0.729686	0.136508	-5.34539	9.02227e-08	1.09042e-06
MMACHC	886.48	-0.440621	0.101594	-4.33708	1.44385e-05	0.000111927
PRDX1	10359.6	-0.501717	0.0869064	-5.77308	7.78377e-09	1.14847e-07
NASP	5766.72	0.41352	0.0957682	4.31792	1.57506e-05	0.000120964
GPBP1L1	3614.11	-0.264877	0.0722122	-3.66803	0.000244424	0.0014117
POMGNT1	1255.78	-0.421792	0.121823	-3.46234	0.000535501	0.00280989
RAD54L	649.602	0.38735	0.112292	3.44949	0.000561646	0.00293158
UQCRH	5312.71	-0.376591	0.0864274	-4.35731	1.31672e-05	0.000103159
LOC105378697	4.40087	-5.33972	1.61177	-3.31294	0.000923194	0.00447941
ATPAF1	3128.43	0.264423	0.0884593	2.9892	0.00279705	0.0116319
TEX38	3.48243	-4.37906	1.78215	-2.45717	0.0140036	0.0457526
CMPK1	2730.75	-0.521627	0.091741	-5.68587	1.30152e-08	1.84227e-07
SLC5A9	6.38573	2.79789	1.13583	2.4633	0.0137664	0.0451413
DMRTA2	14.4765	1.77158	0.706736	2.5067	0.0121863	0.0408922
FAF1	3055.95	-0.522262	0.0922172	-5.66339	1.48412e-08	2.08438e-07
FAF1-AS1	99.78	1.24335	0.386176	3.21965	0.00128347	0.00597196
CDKN2C	629.673	-0.53186	0.130044	-4.08986	4.31629e-05	0.000299394
RNF11	1427.69	-0.452016	0.0998283	-4.52793	5.95638e-06	5.045e-05
RAB3B	569.833	0.658148	0.152891	4.30469	1.67222e-05	0.000127537
TXNDC12	1791.07	-0.623711	0.107736	-5.78926	7.06972e-09	1.05171e-07
BTF3L4	2813.05	-0.576893	0.111411	-5.17805	2.24213e-07	2.54112e-06
COA7	1902.76	-0.256838	0.105507	-2.43433	0.0149193	0.0481422
ZYG11B	3171.21	-0.322813	0.0771694	-4.18318	2.87465e-05	0.000208278
CZIB	523.535	-0.371499	0.150978	-2.46061	0.0138701	0.0453836
MAGOH	1131.3	-0.484076	0.117829	-4.10829	3.98593e-05	0.000277741
LRP8	648.44	0.384712	0.146293	2.62974	0.00854505	0.0302599
LOC105378728	30.991	1.29968	0.528102	2.46104	0.0138536	0.0453645
LOC105378726	41.8382	1.36151	0.497198	2.73836	0.00617469	0.0229555
GLIS1	27.4584	2.54788	0.553843	4.60037	4.21746e-06	3.68865e-05
LOC124904179	3.92399	5.31462	1.89824	2.79977	0.00511389	0.0195201
YIPF1	626.579	-0.689869	0.151654	-4.54895	5.39135e-06	4.60178e-05
LRRC42	838.405	-0.330198	0.131962	-2.50222	0.0123417	0.0413159
TMEM59	2849.31	-0.694307	0.0979853	-7.08583	1.38211e-12	3.78317e-11
TCEANC2	1218.76	0.27253	0.110216	2.47269	0.01341	0.0441622
SSBP3	725.859	0.455365	0.126249	3.60688	0.000309904	0.00173436
USP24	5439.72	0.213384	0.0841374	2.53614	0.0112081	0.0380082
LOC107984960	79.6027	1.74021	0.393974	4.41706	1.00051e-05	8.05158e-05
OMA1	1062.22	-0.629059	0.118666	-5.30111	1.15099e-07	1.36721e-06
JUN	1573.96	0.335958	0.113305	2.96508	0.00302603	0.0124588
HOOK1	2102.71	0.542506	0.111133	4.88158	1.05241e-06	1.03854e-05
NFIA	1041.91	0.315384	0.124361	2.53603	0.0112117	0.0380139
NFIA-AS1	15.0762	2.8303	0.918996	3.07977	0.00207162	0.00900002
TM2D1	842.99	-0.46255	0.126385	-3.65986	0.000252352	0.00145284
PATJ	1379.97	0.338962	0.120948	2.80256	0.00506995	0.0193848
ATG4C	1588.56	-0.34371	0.108294	-3.17385	0.00150429	0.00684537
ITGB3BP	2193.69	-0.578274	0.1041	-5.55499	2.77623e-08	3.72965e-07
EFCAB7	593.449	-0.359231	0.143544	-2.50258	0.0123292	0.0412881
ROR1	660.169	0.975647	0.174224	5.59994	2.14422e-08	2.94071e-07
LOC124904195	216.462	0.866201	0.237486	3.64737	0.000264937	0.00151351
LOC112268227	45.4235	1.25341	0.503974	2.48706	0.0128804	0.0427803
LEPROT	1085.62	-0.268155	0.107166	-2.50224	0.0123409	0.0413159
MIER1	3589.18	-0.693273	0.10141	-6.83634	8.12445e-12	1.9543e-10
SERBP1	28735.9	0.173904	0.0625268	2.78127	0.00541464	0.0205103
LOC105378781	7.66564	4.18451	1.39323	3.00346	0.00266925	0.0111801
WLS	2950.48	0.279809	0.0956584	2.92509	0.00344362	0.0139438
DEPDC1	7202.89	-0.644191	0.0936221	-6.88076	5.95343e-12	1.455e-10
LRRC40	2794.56	-0.477802	0.0912969	-5.2335	1.66329e-07	1.92691e-06
SRSF11	7306.21	-0.243376	0.0983335	-2.47501	0.0133234	0.043928
ANKRD13C	2497.53	-0.256944	0.0924285	-2.77992	0.00543723	0.020588
CTH	878.166	0.895921	0.11022	8.12845	4.34811e-16	1.9928e-14
ZRANB2	5042.12	-0.714182	0.103103	-6.9269	4.30158e-12	1.07512e-10
LOC105378797	5.62077	5.01035	1.63319	3.06783	0.00215619	0.00931626
FPGT	882.837	-0.364429	0.121173	-3.00751	0.00263394	0.0110532
CRYZ	810.523	-0.576321	0.121682	-4.7363	2.1766e-06	2.01186e-05
TYW3	1715.1	-0.449465	0.109677	-4.09808	4.166e-05	0.000289476
RABGGTB	3047.13	-0.371685	0.0907199	-4.09706	4.18429e-05	0.000290543
SNORD45C	74.7948	-0.99251	0.301433	-3.29263	0.000992537	0.00476923
LOC105378808	300.383	0.723399	0.208966	3.4618	0.000536567	0.00281471
ZZZ3	5297.89	-0.281564	0.0887955	-3.17092	0.00151955	0.00690215
USP33	5273.11	-0.525736	0.0789995	-6.65493	2.83426e-11	6.33401e-10
MIGA1	1494.62	-0.28352	0.101898	-2.7824	0.00539581	0.0204585
NEXN	185.971	1.097	0.215828	5.08277	3.71967e-07	4.03592e-06
FUBP1	7822.9	-0.855189	0.093483	-9.14808	5.79561e-20	4.61903e-18
DNAJB4	670.763	-0.433073	0.138185	-3.13401	0.00172434	0.00767769
GIPC2	4.06291	-4.66967	1.65687	-2.81836	0.00482692	0.0185856
PTGFR	170.884	0.96513	0.299505	3.22242	0.00127112	0.00591869
ADGRL2	3747.87	-0.266339	0.0999453	-2.66485	0.00770238	0.0276408
TTLL7	742.917	0.330096	0.121399	2.7191	0.00654593	0.0241054
PRKACB	1315.86	-0.281469	0.108787	-2.58734	0.00967206	0.0335211
RPF1	2323.85	-0.958112	0.0991822	-9.66012	4.45363e-22	5.07944e-20
SPATA1	34.1125	1.08323	0.443923	2.44012	0.0146824	0.0475478
CTBS	265.061	0.564776	0.20362	2.77368	0.0055426	0.0209152
SSX2IP	2628.42	-0.364085	0.086312	-4.21824	2.46217e-05	0.000181373
MCOLN3	537.983	0.500958	0.182718	2.7417	0.0061122	0.0227573
SYDE2	676.124	0.316076	0.110159	2.86928	0.00411407	0.0162024
C1orf52	1406.67	-0.644123	0.103291	-6.23598	4.48957e-10	8.1739e-09
BCL10	585.745	-0.623584	0.134188	-4.64709	3.36655e-06	3.00807e-05
LOC112268231	19.5827	3.80943	0.93468	4.07565	4.58863e-05	0.000316691
ODF2L	1004.69	-0.378287	0.121694	-3.1085	0.0018804	0.00827601
SH3GLB1	3231.98	-0.42126	0.10261	-4.10544	4.0355e-05	0.000280998
SELENOF	6247.61	-0.859317	0.102018	-8.42316	3.66471e-17	1.9709e-15
LOC124904211	73.2462	1.5448	0.408822	3.77867	0.000157665	0.000958186
LMO4	1020.4	-0.341278	0.103066	-3.31126	0.000928783	0.00450103
PKN2	5210.42	-0.446344	0.0796342	-5.60494	2.08332e-08	2.86909e-07
GTF2B	1739.55	-1.03847	0.0951283	-10.9165	9.6103e-28	2.47684e-25
RBMXL1	1111.13	-0.455968	0.114258	-3.99069	6.58801e-05	0.000439459
GBP3	4.00637	5.44332	1.71385	3.17607	0.00149284	0.00680575
LOC124904216	8.35393	3.11347	1.23882	2.51326	0.0119622	0.0402221
LRRC8D	1109.34	0.434395	0.117708	3.69044	0.000223865	0.00130973
GEMIN8P4	80.0843	-1.04793	0.389128	-2.69303	0.00708063	0.0257354
LOC107985088	31.9589	2.42169	0.523249	4.62817	3.68903e-06	3.2741e-05
CDC7	4099.84	-0.374221	0.101132	-3.70032	0.000215326	0.00126387
LOC124904218	288.265	0.826665	0.167766	4.92749	8.32934e-07	8.40772e-06
EPHX4	117.702	-0.849763	0.244061	-3.48177	0.000498113	0.00263468
GLMN	1205.9	-0.650999	0.106927	-6.08824	1.14161e-09	1.94133e-08
GFI1	368.424	0.39786	0.139555	2.85092	0.00435925	0.017016
RPL5	48765.5	-0.397615	0.0956681	-4.15619	3.23597e-05	0.000231083
MTF2	3162.49	-0.280416	0.0815457	-3.43875	0.000584399	0.00303517
TMED5	6234.47	-0.725461	0.0803691	-9.02661	1.77068e-19	1.31607e-17
DR1	5459.96	-0.387466	0.0742625	-5.21751	1.81343e-07	2.08623e-06
DNTTIP2	3660.15	-0.475032	0.10086	-4.70981	2.4795e-06	2.27383e-05
GCLM	1640.63	-0.821435	0.106049	-7.74583	9.49625e-15	3.61714e-13
ARHGAP29	916.097	-0.49941	0.12907	-3.86929	0.000109153	0.000692719
ABCD3	4580.02	-0.428638	0.087946	-4.87388	1.09428e-06	1.07772e-05
CNN3	4705.9	-0.747829	0.0851016	-8.78748	1.52952e-18	9.98462e-17
ALG14	576.751	-0.798165	0.133285	-5.98843	2.11879e-09	3.45501e-08
RWDD3	192.37	-0.531967	0.216882	-2.45279	0.0141752	0.0462219
PTBP2	1768.23	-0.463786	0.123739	-3.74809	0.000178187	0.00106703
SNX7	841.632	-0.385853	0.127366	-3.02948	0.00244972	0.0103785
FRRS1	781.322	-0.382052	0.129005	-2.96153	0.00306118	0.0125801
AGL	4516.31	-0.468663	0.0863569	-5.42704	5.72963e-08	7.23771e-07
SLC35A3	1260.04	0.325405	0.111935	2.90709	0.00364811	0.0146273
MFSD14A	2027.68	-0.608433	0.0894773	-6.79986	1.04724e-11	2.47411e-10
SASS6	2511.68	-0.24982	0.101328	-2.46545	0.0136842	0.044916
TRMT13	1067.48	-0.637589	0.111048	-5.74156	9.38089e-09	1.36085e-07
EXTL2	666.857	-0.605948	0.140807	-4.3034	1.68196e-05	0.00012821
SLC30A7	2194.02	-0.403721	0.101043	-3.99555	6.45438e-05	0.00043156
DPH5-DT	167.984	-0.463589	0.184093	-2.51824	0.0117943	0.0397448
PRMT6	1187.37	-0.251453	0.0899112	-2.79668	0.00516301	0.0196824
EEIG2	1377.88	-0.443352	0.0926734	-4.78403	1.71818e-06	1.62756e-05
STXBP3	1839.39	-0.514656	0.101394	-5.07581	3.85856e-07	4.17292e-06
TAF13	672.361	-0.497983	0.136504	-3.64811	0.000264178	0.00150997
TMEM167B	625.406	-0.381273	0.108404	-3.51714	0.000436224	0.00234731
CELSR2	701.596	1.02741	0.167356	6.13904	8.30231e-10	1.45162e-08
PSMA5	4523.86	-1.24698	0.103095	-12.0954	1.1163e-33	8.86118e-31
GNAI3	4229.05	-0.482886	0.0765108	-6.31135	2.7662e-10	5.17391e-09
GSTM3	1683.84	-0.604409	0.123325	-4.90095	9.53734e-07	9.50621e-06
STRIP1	1207.41	0.346188	0.114035	3.0358	0.00239899	0.0102077
RBM15-AS1	60.8617	-1.02616	0.33526	-3.0608	0.00220746	0.00950054
SLC16A4	218.611	0.670276	0.198666	3.37389	0.000741143	0.00371695
LAMTOR5	1552.79	-0.941685	0.127136	-7.40689	1.29298e-13	4.13857e-12
LRIF1	913.37	-0.548617	0.1303	-4.21041	2.5491e-05	0.000187012
DRAM2	965.028	-0.391475	0.151883	-2.57748	0.0099523	0.0343484
CEPT1	1640.74	-0.487381	0.095053	-5.12747	2.93666e-07	3.26384e-06
WDR77	3484.33	-0.564631	0.0783955	-7.20234	5.91894e-13	1.70729e-11
ATP5PB	9118.43	-0.855117	0.0898309	-9.51919	1.74538e-21	1.75823e-19
DDX20	2149.14	-0.243476	0.0974612	-2.49819	0.012483	0.0416977
WNT2B	135.505	0.835281	0.226533	3.68724	0.000226703	0.00132438
CAPZA1	8531.45	-0.824703	0.0909841	-9.06425	1.25467e-19	9.43141e-18
MOV10	874.865	0.908629	0.154844	5.86804	4.40971e-09	6.82078e-08
LRIG2	1537.82	0.524936	0.11501	4.56425	5.01295e-06	4.29913e-05
PHTF1	1112.11	-0.290954	0.0934892	-3.11216	0.00185723	0.00818965
HIPK1	2674.05	0.327877	0.0994945	3.29543	0.000982726	0.0047301
SYT6	23.7612	1.34855	0.552557	2.44056	0.0146644	0.0475087
TRIM33	3834.07	0.365089	0.101315	3.60351	0.000313953	0.00175406
BCAS2	2563.69	-0.591595	0.110533	-5.35221	8.68845e-08	1.05393e-06
NRAS	6639.17	-0.64435	0.0798098	-8.07358	6.82687e-16	3.05822e-14
SIKE1	4909.58	-0.362155	0.0754196	-4.80187	1.57189e-06	1.50044e-05
VANGL1	1167.71	-0.261788	0.0961982	-2.72134	0.00650183	0.0239875
ATP1A1	10084.3	0.296757	0.121325	2.44596	0.0144466	0.046922
ATP1A1-AS1	121.343	-0.793927	0.25092	-3.16406	0.00155584	0.00705247
CD58	305.629	-0.937071	0.204678	-4.57828	4.68815e-06	4.04682e-05
LOC105378925	63.6564	1.04043	0.368102	2.82648	0.00470623	0.018188
IGSF3	917.552	0.900455	0.133007	6.76999	1.28791e-11	3.0069e-10
PTGFRN	1850.13	0.474265	0.0963846	4.92055	8.63007e-07	8.68918e-06
CD101	49.9483	1.0414	0.373103	2.79117	0.00525172	0.0199809
TTF2	3244.46	0.227956	0.0873403	2.60997	0.00905498	0.0317653
TRIM45	223.965	0.610649	0.206763	2.95338	0.00314315	0.0128689
LOC124904387	8.6269	3.15426	1.12352	2.80748	0.00499309	0.0191363
GDAP2	1454.28	0.353618	0.105969	3.33698	0.000846929	0.004152
WDR3	5001.86	-0.42772	0.0847605	-5.04622	4.50645e-07	4.81327e-06
WARS2	883.619	-0.417107	0.106068	-3.93245	8.40843e-05	0.000547099
LOC107985192	24.733	1.75128	0.673169	2.60154	0.00928063	0.0324079
ZNF697	441.378	0.543405	0.180217	3.01527	0.00256747	0.0108223
PHGDH	7827.67	1.26511	0.115577	10.946	6.94509e-28	1.83767e-25
NOTCH2	5369.36	0.48932	0.0880644	5.55639	2.75419e-08	3.70555e-07
SEC22B	1761.44	-0.292283	0.0953291	-3.06604	0.00216917	0.00935807
RNVU1-4	33.4513	-2.19686	0.539292	-4.07361	4.62898e-05	0.000319187
SRGAP2C	663.351	0.329151	0.116084	2.83546	0.00457599	0.0177468
LOC107985200	29.0357	-1.33929	0.538794	-2.48572	0.0129289	0.0429268
RNVU1-18	40.2829	-1.69029	0.430758	-3.924	8.70916e-05	0.000564162
RNVU1-15	111.529	-1.33033	0.274997	-4.83761	1.31409e-06	1.2721e-05
NBPF15	1126.07	0.511511	0.123496	4.14194	3.44381e-05	0.000243645
NBPF20	269.711	0.557283	0.18146	3.0711	0.00213268	0.00922876
GPR89A	251.998	-0.783263	0.19317	-4.05478	5.01818e-05	0.000343399
RNF115	1494.1	-0.431784	0.0972622	-4.43938	9.02173e-06	7.34056e-05
POLR3C	1716.24	-0.485044	0.106427	-4.55751	5.17642e-06	4.42975e-05
PEX11B	451.255	-0.631465	0.139886	-4.51413	6.35761e-06	5.3574e-05
POLR3GL	391.949	0.608104	0.165707	3.66976	0.000242781	0.00140384
NBPF10	168.015	1.00935	0.285757	3.53221	0.000412095	0.00223504
NOTCH2NLA	65.2835	1.18646	0.344196	3.44705	0.000566736	0.00295426
TRN-GTT24-1	25.3152	-1.56477	0.529595	-2.95466	0.00313015	0.012821
LOC112268274	58.6276	-0.999406	0.368097	-2.71506	0.00662639	0.0243513
LOC100996756	82.352	-1.61356	0.322633	-5.00122	5.69692e-07	5.93466e-06
NBPF12	334.487	0.6308	0.229177	2.75246	0.00591485	0.0221347
CHD1L	2507.5	0.313057	0.089333	3.50439	0.000457663	0.00245004
BCL9	589.825	0.332087	0.128263	2.58912	0.00962222	0.0333834
RNVU1-7	41.662	-1.69662	0.462432	-3.66891	0.000243589	0.00140769
NBPF11	300.806	0.439722	0.177768	2.47357	0.0133769	0.0440826
LOC124904404	18.1006	-2.14497	0.689452	-3.11112	0.00186378	0.00821378
MIR5087	28.4952	-2.40396	0.591184	-4.06634	4.77571e-05	0.000328322
MIR6077	11.2246	-2.70474	0.794312	-3.40513	0.000661326	0.00335996
PDE4DIPP6	52.387	1.0176	0.381424	2.66791	0.00763252	0.0274298
LOC105371224	11.2351	3.03725	0.927974	3.273	0.00106414	0.00506787
LOC124904621	117.652	-0.756891	0.2728	-2.77453	0.00552817	0.0208726
NBPF14	156.226	1.1867	0.290241	4.08868	4.33837e-05	0.000300716
NOTCH2NLB	121.55	0.998304	0.285331	3.49876	0.000467435	0.00249294
NBPF9	699.734	0.319986	0.123785	2.58502	0.00973732	0.0337179
NOTCH2NLC	109.193	1.11485	0.330204	3.37624	0.000734834	0.00368904
NBPF19	202.179	0.598681	0.209862	2.85274	0.00433445	0.0169371
LOC124904627	37.5608	-1.4205	0.402567	-3.5286	0.000417762	0.0022604
H2BC18	8104.37	0.430745	0.13713	3.14114	0.00168291	0.0075101
FCGR1A	4.01194	-5.67034	1.8577	-3.05235	0.00227057	0.00973836
H4C15	426.807	0.386585	0.138462	2.79199	0.00523844	0.0199354
H2BC21	7416.77	0.338896	0.109524	3.09426	0.00197301	0.00862243
OTUD7B	1131.83	0.565884	0.0937899	6.03353	1.60414e-09	2.67515e-08
VPS45	1663.95	-0.340957	0.105552	-3.23024	0.00123688	0.0057796
ANP32E	5824.8	0.293964	0.0926846	3.17166	0.00151568	0.00688873
MRPS21	2149.85	-0.355019	0.0892946	-3.97582	7.01371e-05	0.000465198
PRPF3	2704.75	-0.373105	0.0950116	-3.92694	8.60338e-05	0.000558868
TARS2	2000.5	0.291822	0.0970476	3.007	0.00263839	0.0110695
ADAMTSL4	21.476	1.82591	0.645441	2.82894	0.00467024	0.0180594
MCL1	5252.49	-0.198944	0.0770646	-2.58152	0.00983669	0.0339849
ENSA	6351.53	-0.286132	0.0750148	-3.81434	0.000136548	0.000846811
GOLPH3L	1331.86	-0.302541	0.116216	-2.60326	0.00923412	0.0322739
CERS2	3717.45	-0.248676	0.0953241	-2.60875	0.00908747	0.0318511
PRUNE1	998.034	-0.582012	0.129088	-4.50864	6.5244e-06	5.49096e-05
CDC42SE1	2266.61	-0.65104	0.0936971	-6.94834	3.69598e-12	9.29617e-11
GABPB2	624.776	0.453979	0.122197	3.71515	0.000203082	0.00119981
VPS72	2075.84	-0.592011	0.103649	-5.71169	1.11859e-08	1.60162e-07
PIP5K1A	5780.09	-0.388218	0.0757036	-5.12813	2.92632e-07	3.25521e-06
ZNF687	897.052	0.681843	0.181331	3.76022	0.000169765	0.00102308
PSMB4	7077.07	-0.616027	0.102134	-6.03153	1.62416e-09	2.70171e-08
POGZ	1889.51	0.593599	0.104539	5.67824	1.36091e-08	1.92199e-07
CGN	404.919	1.01488	0.155635	6.5209	6.98847e-11	1.45526e-09
TUFT1	539.841	-0.401915	0.123293	-3.25983	0.00111479	0.00527619
SNX27	2250.66	0.292061	0.0881653	3.31265	0.000924159	0.004483
MRPL9	1615.84	-0.977253	0.109056	-8.96104	3.2163e-19	2.321e-17
OAZ3	4.27309	-4.57549	1.83837	-2.48889	0.0128142	0.0426246
THEM4	921.15	-0.415096	0.117662	-3.52788	0.000418902	0.00226519
S100A13	756.858	-0.373299	0.122506	-3.04719	0.00230989	0.00987927
S100A1	13.2933	-2.61794	0.931833	-2.80945	0.00496256	0.0190267
SNAPIN	1074.73	-0.763489	0.0933928	-8.17503	2.95784e-16	1.39426e-14
ILF2	17728	-0.876786	0.0915503	-9.5771	9.98091e-22	1.0592e-19
DENND4B	723.996	0.648495	0.169586	3.824	0.000131303	0.00081812
SLC39A1	2745.4	-0.543375	0.0787158	-6.903	5.09167e-12	1.25677e-10
JTB	2831.8	-0.623808	0.10698	-5.83106	5.50771e-09	8.3627e-08
TPM3	8514.84	-0.542994	0.0729218	-7.44625	9.60332e-14	3.13451e-12
C1orf43	5957.16	-0.458324	0.105079	-4.3617	1.29054e-05	0.000101228
UBAP2L	5404.88	-0.367056	0.0962023	-3.81546	0.000135928	0.000844288
HAX1	4863.93	-0.459244	0.0914316	-5.02282	5.09189e-07	5.36066e-06
ATP8B2	2932.36	0.443343	0.0881666	5.02847	4.94415e-07	5.23568e-06
ADAR	7823.73	0.190715	0.0708379	2.69227	0.00709684	0.0257801
KCNN3	38.606	1.5195	0.516999	2.93909	0.00329179	0.0133946
PBXIP1	319.709	0.678287	0.177922	3.81227	0.000137696	0.000852601
CKS1B	2670.68	-1.19281	0.106038	-11.2489	2.34367e-29	8.36031e-27
FLAD1	1549.82	-0.756676	0.136899	-5.52725	3.25298e-08	4.30369e-07
SLC50A1	1250.21	-0.571443	0.101885	-5.60872	2.03834e-08	2.813e-07
KRTCAP2	1833.46	-0.486109	0.117061	-4.15262	3.28697e-05	0.000234135
MTX1	531.854	-0.719189	0.166376	-4.32267	1.54154e-05	0.000118619
RUSC1-AS1	80.6935	0.896499	0.328181	2.73172	0.00630048	0.0233706
ASH1L	3196.05	0.421461	0.129179	3.26262	0.00110386	0.00523569
DAP3	3546.71	-0.483783	0.0831766	-5.81634	6.01507e-09	9.04996e-08
GON4L	1711.19	0.331553	0.0931738	3.55844	0.000373068	0.00204518
KHDC4	1878.53	-0.344917	0.0965185	-3.57358	0.000352132	0.00194417
ARHGEF2	1069.13	0.559399	0.113689	4.92043	8.63542e-07	8.69016e-06
SSR2	4737.74	-0.472477	0.0858995	-5.50035	3.79045e-08	4.92932e-07
LAMTOR2	776.221	-0.514489	0.1684	-3.05516	0.00224939	0.00965798
MEX3A	682.377	0.679621	0.151396	4.48904	7.15446e-06	5.96806e-05
PMF1	687.875	-0.711323	0.111778	-6.36371	1.96932e-10	3.81651e-09
TMEM79	85.763	1.12429	0.388546	2.89358	0.00380873	0.0151776
GLMP	874.728	0.41156	0.120218	3.42346	0.000618283	0.00317871
CCT3	25169.5	-0.740218	0.0784816	-9.43174	4.03335e-21	3.79345e-19
NES	193.821	1.00606	0.192995	5.21288	1.85931e-07	2.1353e-06
ISG20L2	1907.62	-0.43107	0.0939217	-4.58968	4.43929e-06	3.86055e-05
MRPL24	1601.44	-0.398724	0.104733	-3.80706	0.000140629	0.00086859
ETV3	1267.74	0.235854	0.093736	2.51615	0.0118645	0.0399406
KIRREL1	927.703	0.712223	0.116757	6.10006	1.06029e-09	1.81863e-08
KIRREL1-IT1	8.5442	3.64949	1.30871	2.78861	0.00529348	0.020109
TAGLN2	4299.36	-0.608466	0.116129	-5.23958	1.60943e-07	1.87217e-06
LOC124904436	8.6278	3.24853	1.11479	2.91402	0.00356811	0.0143658
PEA15	1867.23	-0.43007	0.110297	-3.89919	9.65138e-05	0.000617446
PEX19	2780.52	-0.458653	0.0953155	-4.81194	1.4947e-06	1.43088e-05
COPA	5455.11	0.243292	0.0740277	3.2865	0.00101441	0.00486255
SUMO1P3	14.7162	2.16796	0.756361	2.8663	0.00415304	0.0163275
VANGL2	438.376	0.745564	0.179829	4.14596	3.38393e-05	0.000239922
USF1	1425.18	-0.774798	0.114349	-6.77571	1.23796e-11	2.9005e-10
NECTIN4	30.7012	-1.23777	0.43483	-2.84655	0.00441952	0.0172242
KLHDC9	6.343	3.94882	1.55534	2.53888	0.0111207	0.0377508
PFDN2	699.793	-0.539639	0.14472	-3.72886	0.000192348	0.00114188
UFC1	1966.43	-0.843376	0.0855351	-9.85999	6.20531e-23	8.10161e-21
B4GALT3	1306.09	-0.337174	0.138866	-2.42806	0.0151798	0.0488634
TOMM40L	727.147	-0.670942	0.124838	-5.3745	7.67967e-08	9.44257e-07
SDHC	1730.14	-0.763893	0.154391	-4.94779	7.50616e-07	7.63504e-06
NOS1AP	98.1723	1.17051	0.30075	3.89197	9.94329e-05	0.000634076
LOC105371475	62.6698	2.51893	0.454302	5.54461	2.94611e-08	3.93442e-07
C1orf226	196.945	0.60514	0.198152	3.05392	0.00225873	0.00969179
UHMK1	4363.23	-0.62891	0.0814519	-7.72124	1.15202e-14	4.32171e-13
UAP1	2328.7	-0.295977	0.103894	-2.84883	0.00438802	0.0171148
DDR2	443.112	2.24077	0.178027	12.5867	2.49803e-36	2.36064e-33
HSD17B7	451.536	-0.634092	0.154323	-4.10887	3.97604e-05	0.00027715
NUF2	2282.68	-0.541928	0.11075	-4.89326	9.91813e-07	9.85112e-06
RXRG	41.9819	1.31624	0.43468	3.02806	0.00246129	0.0104222
ALDH9A1	3328.48	-0.306956	0.0786817	-3.90124	9.57031e-05	0.00061305
TMCO1	4835.15	-0.817022	0.0931028	-8.77549	1.70169e-18	1.09643e-16
TADA1	1428.51	-0.947957	0.100087	-9.47131	2.76362e-21	2.68843e-19
ILDR2	458.473	0.705281	0.162737	4.33386	1.46519e-05	0.000113404
POU2F1	2513.8	0.370823	0.11327	3.2738	0.00106112	0.00505713
LOC124900412	421.395	1.35183	0.244918	5.51954	3.39892e-08	4.46404e-07
MPZL1	3916.32	-0.557826	0.073187	-7.62193	2.49917e-14	8.93623e-13
MPC2	1462.83	-0.651495	0.125465	-5.19263	2.07349e-07	2.36485e-06
GPR161	648.883	0.575446	0.128957	4.46231	8.10817e-06	6.66833e-05
TIPRL	3591.96	-0.604533	0.094366	-6.40626	1.49134e-10	2.93892e-09
SFT2D2	3195.81	0.278984	0.0905025	3.08261	0.00205193	0.00893191
BLZF1	959.506	-0.566046	0.103419	-5.47334	4.41623e-08	5.68353e-07
SLC19A2	1272.85	-0.364371	0.113128	-3.22086	0.00127806	0.00594844
FIRRM	1222.57	-0.524562	0.11698	-4.4842	7.31883e-06	6.09237e-05
SCYL3	419.312	-0.550332	0.161349	-3.41082	0.000647683	0.00330164
GORAB	440.957	-0.812219	0.166705	-4.8722	1.10363e-06	1.08585e-05
MROH9	12.5415	3.36334	0.982827	3.42211	0.000621369	0.00319069
LOC105371611	21.5838	1.64429	0.545388	3.01489	0.00257069	0.0108336
FMO2	7.719	3.34944	1.14627	2.92204	0.00347747	0.0140551
PRRC2C	10195.2	0.61524	0.121876	5.04806	4.46308e-07	4.76951e-06
METTL13	1332.76	-0.303477	0.121706	-2.49353	0.0126482	0.042157
DNM3	292.223	0.738127	0.211006	3.49814	0.000468519	0.00249738
DNM3OS	30.5142	1.31123	0.524383	2.50053	0.0124009	0.0414657
PIGC	1018.34	-0.960397	0.103758	-9.25615	2.11935e-20	1.80509e-18
TNFSF4	119.184	1.0406	0.300407	3.46398	0.000532238	0.00279499
PRDX6	6758.68	-0.538234	0.0813765	-6.61412	3.73771e-11	8.1332e-10
CENPL	776.668	-0.505604	0.115452	-4.37936	1.19031e-05	9.40354e-05
GAS5	2275.61	-0.542792	0.111609	-4.86333	1.15425e-06	1.13116e-05
SNORD47	49.928	-1.36352	0.348316	-3.9146	9.05543e-05	0.000585092
SNORD80	194.549	-1.34918	0.202403	-6.66581	2.63208e-11	5.91547e-10
SNORD78	37.1062	-1.86242	0.456474	-4.08001	4.50343e-05	0.000311504
SNORD44	58.0458	-1.25337	0.398423	-3.14582	0.00165619	0.00741086
SNORD77	25.8688	-1.58731	0.488782	-3.24748	0.00116434	0.00548582
SNORD74	74.341	-1.87022	0.349258	-5.35483	8.56359e-08	1.04069e-06
ZBTB37	1091.5	0.515315	0.130134	3.95989	7.49853e-05	0.000493396
RABGAP1L	1423.95	0.53872	0.118977	4.52794	5.95604e-06	5.045e-05
CACYBP	7135.88	-0.690111	0.0892014	-7.73655	1.0215e-14	3.86863e-13
MRPS14	1439.41	-0.388816	0.115647	-3.3621	0.00077353	0.00384922
COP1	1961.14	-0.294311	0.0967934	-3.04061	0.00236102	0.0100676
RASAL2	1263.7	0.411048	0.110246	3.72846	0.000192653	0.0011433
LOC105371630	63.8211	1.08486	0.343654	3.15683	0.00159493	0.00719676
LOC105371632	33.3109	1.34744	0.53992	2.49563	0.0125733	0.0419638
TOR3A	1332.07	-0.579981	0.121025	-4.79225	1.64923e-06	1.56973e-05
ABL2	2550.18	0.58585	0.105883	5.533	3.14807e-08	4.17882e-07
LOC124900429	4.2278	5.4519	1.84642	2.95268	0.00315026	0.0128927
SOAT1	3124.57	-0.199087	0.0726386	-2.74079	0.00612913	0.0228033
TOR1AIP1	2405.58	-0.498585	0.074027	-6.73518	1.6373e-11	3.77817e-10
CEP350	5072.09	0.472698	0.106659	4.43187	9.34204e-06	7.57633e-05
GLUL	9988.9	-0.355615	0.0727722	-4.88669	1.02543e-06	1.01444e-05
DHX9	16944.2	-0.668771	0.0747614	-8.94541	3.70576e-19	2.62646e-17
LAMC1	5860.42	0.282361	0.0668999	4.22065	2.43597e-05	0.000179643
NMNAT2	93.0706	0.989297	0.270631	3.65552	0.000256657	0.00147377
ARPC5	3842.59	-0.808621	0.083885	-9.63964	5.438e-22	6.06276e-20
TSEN15	1913.73	-0.409392	0.102976	-3.97561	7.02005e-05	0.000465462
NIBAN1	187.546	1.44149	0.242819	5.93649	2.91185e-09	4.65262e-08
RNF2	2317.47	-0.8559	0.108757	-7.86984	3.55086e-15	1.44399e-13
TRMT1L	1793.96	-0.31167	0.0853194	-3.65298	0.000259215	0.0014846
GS1-279B7.1	3.76774	5.25559	1.86844	2.81283	0.0049108	0.0188646
HMCN1	204.838	1.06693	0.213664	4.99351	5.92904e-07	6.15064e-06
TPR	14793.4	0.856677	0.113411	7.55374	4.22948e-14	1.43969e-12
ODR4	1525.48	-0.42447	0.115935	-3.66127	0.000250965	0.00144569
RGS2	334.814	-1.1199	0.171147	-6.54349	6.00999e-11	1.26477e-09
GLRX2	480.028	-0.498973	0.14633	-3.40991	0.000649834	0.00331175
B3GALT2	49.5383	2.03651	0.474135	4.29522	1.74523e-05	0.000132292
ASPM	7160.33	0.568559	0.118851	4.7838	1.72011e-06	1.6286e-05
ZBTB41	1384.53	-0.587104	0.0972274	-6.03846	1.55588e-09	2.60122e-08
C1orf53	61.1454	-1.03182	0.351797	-2.93299	0.00335718	0.0136355
NEK7	2698.73	-0.614898	0.0885883	-6.94107	3.89132e-12	9.76274e-11
LINC00862	10.987	-2.56275	1.03972	-2.46485	0.013707	0.0449836
KIF14	2651.01	0.525704	0.104389	5.03603	4.75291e-07	5.04933e-06
DDX59	679.407	-0.384014	0.138196	-2.77876	0.00545673	0.02065
KIF21B	152.238	0.877651	0.195236	4.49534	6.94599e-06	5.81039e-05
TMEM9	1736.62	-0.55707	0.134099	-4.15417	3.26473e-05	0.000232885
NAV1	548.893	1.10392	0.153195	7.206	5.76212e-13	1.6669e-11
LOC124904483	137.559	1.42736	0.317164	4.50038	6.78332e-06	5.68475e-05
IPO9	4845.59	0.324133	0.0873066	3.71258	0.000205156	0.00121062
LMOD1	158.878	0.630794	0.2051	3.07554	0.00210125	0.0091126
TIMM17A	2921.11	-0.853733	0.0842822	-10.1295	4.0889e-24	6.29026e-22
UBE2T	2296.37	-0.59464	0.109403	-5.43534	5.46932e-08	6.93538e-07
PPP1R12B	751.406	0.918172	0.15613	5.88083	4.08217e-09	6.35877e-08
RABIF	507.319	-0.580369	0.139211	-4.16899	3.05956e-05	0.000219792
CYB5R1	1035.75	-0.599703	0.126458	-4.74232	2.11287e-06	1.96117e-05
MGAT4FP	46.4886	-1.48827	0.462564	-3.21744	0.00129339	0.0060125
TMEM183A	3285.95	-1.03483	0.0856927	-12.076	1.41417e-33	1.02397e-30
PPFIA4	89.4685	1.24367	0.300828	4.13416	3.56255e-05	0.000251508
ATP2B4	1675.97	0.583005	0.105819	5.50944	3.59971e-08	4.70904e-07
SNRPE	5093.99	-0.521214	0.0991226	-5.25827	1.45415e-07	1.70151e-06
SOX13	230.141	0.665124	0.206197	3.22568	0.00125674	0.00585722
PPP1R15B	4756.84	-0.315921	0.0782403	-4.03784	5.39467e-05	0.000367138
PIK3C2B	367.538	0.805704	0.184544	4.36591	1.26594e-05	9.94952e-05
MDM4	1773.01	0.29894	0.100789	2.96599	0.00301711	0.0124272
CNTN2	21.7361	1.7344	0.716363	2.42111	0.0154732	0.0496949
RBBP5	2240.75	-0.393081	0.0902354	-4.35618	1.32354e-05	0.000103653
DSTYK	1037.24	0.434855	0.121399	3.58203	0.000340935	0.00189096
NUCKS1	32898.8	0.240231	0.0752429	3.19274	0.00140932	0.00647504
RAB29	925.43	-0.358723	0.115694	-3.10063	0.00193111	0.00846915
LOC107985250	52.0648	1.50651	0.456655	3.29901	0.000970282	0.00467928
SRGAP2	1105.6	0.567346	0.103816	5.46494	4.63057e-08	5.93246e-07
EIF2D	2126.47	-0.359674	0.100702	-3.57167	0.000354706	0.00195532
YOD1	2943.01	-0.918912	0.0838918	-10.9535	6.39096e-28	1.76151e-25
CR1L	13.3481	2.04966	0.829815	2.47002	0.0135105	0.0444121
CD46	3305.76	-0.567044	0.0862721	-6.57274	4.93983e-11	1.05523e-09
PLXNA2	370.202	1.01377	0.18585	5.45479	4.903e-08	6.26127e-07
UTP25	1919.19	-0.263172	0.095447	-2.75725	0.00582893	0.0218378
RCOR3	935.19	-0.316031	0.106706	-2.96169	0.0030596	0.0125762
LINC00467	191.225	0.798543	0.234494	3.40538	0.000660712	0.0033577
NEK2	2206.1	-0.655171	0.112371	-5.83042	5.52889e-09	8.38204e-08
INTS7	3415.73	-0.703504	0.0866763	-8.11645	4.8002e-16	2.17789e-14
PPP2R5A	1247.35	-0.386667	0.101743	-3.80043	0.000144447	0.000888853
PACC1	1055.97	-0.646419	0.125804	-5.13829	2.77249e-07	3.09449e-06
NSL1	3208.13	-0.436683	0.0876637	-4.98135	6.31438e-07	6.5299e-06
TATDN3	748.23	-0.484011	0.146088	-3.31314	0.00092255	0.00447738
FLVCR1	1786.54	-0.420682	0.0884671	-4.75524	1.98214e-06	1.85109e-05
PROX1	291.876	0.677849	0.200706	3.37733	0.000731941	0.00367731
SMYD2	796.659	-0.700903	0.132763	-5.27934	1.2965e-07	1.52694e-06
PTPN14	1619.08	0.649539	0.102628	6.32905	2.46682e-10	4.68012e-09
CENPF	10736.6	0.961496	0.120983	7.94738	1.90499e-15	8.11256e-14
ESRRG	94.4585	0.693956	0.26395	2.62912	0.00856049	0.030293
GPATCH2	1184.09	-0.298053	0.116994	-2.5476	0.0108468	0.0369536
RRP15	3342.44	-0.413826	0.093575	-4.4224	9.76085e-06	7.87735e-05
EPRS1	15127.8	0.582951	0.0792416	7.35663	1.88608e-13	5.91299e-12
BPNT1	2104.15	-0.572592	0.103394	-5.53796	3.06014e-08	4.073e-07
C1orf115	454.912	0.555868	0.15048	3.69397	0.000220781	0.00129359
MIA3	3701.62	0.425046	0.0991663	4.2862	1.81758e-05	0.000137148
BROX	3052.31	-0.240177	0.0874847	-2.74536	0.00604449	0.0225565
FBXO28	3364.04	-0.644731	0.0886808	-7.27024	3.58844e-13	1.07572e-11
DEGS1	5027.8	-0.731186	0.0827133	-8.84	9.57191e-19	6.43913e-17
MIR320B2	3.78697	5.38685	1.77055	3.04247	0.00234645	0.010014
CNIH4	2986.33	-0.76918	0.0847154	-9.07957	1.09e-19	8.28776e-18
WDR26	4092.23	0.313867	0.0894811	3.50764	0.000452107	0.00242488
CNIH3-AS2	20.4877	-1.52241	0.5657	-2.69119	0.00711981	0.0258352
DNAH14	3079.6	-0.555396	0.120151	-4.62249	3.79168e-06	3.35382e-05
ENAH	11230.6	0.214993	0.0865095	2.4852	0.0129478	0.0429466
SRP9	17042.2	-0.618453	0.0853255	-7.24816	4.22477e-13	1.24577e-11
TMEM63A	374.759	0.540987	0.139093	3.88939	0.000100495	0.000640641
SDE2	4294.59	-0.549579	0.0869129	-6.32333	2.55984e-10	4.83349e-09
H3-3A	7055.21	-0.498952	0.0766294	-6.51123	7.45384e-11	1.54568e-09
LIN9	2234.95	-0.609892	0.106003	-5.75352	8.74035e-09	1.27632e-07
PARP1	26421.2	0.41822	0.0640195	6.5327	6.45937e-11	1.3536e-09
STUM	90.5562	1.57557	0.328489	4.79641	1.61536e-06	1.53898e-05
PSEN2	1132.34	-0.467709	0.130803	-3.57568	0.000349314	0.00193042
CDC42BPA	4457.74	0.348449	0.0906278	3.84483	0.000120635	0.000757836
ZNF678	2695.73	-0.485562	0.10866	-4.46861	7.8728e-06	6.49629e-05
SNAP47	2067.65	-0.452322	0.135266	-3.34394	0.000825988	0.00406239
ARF1	11617.9	-0.462491	0.141551	-3.26732	0.00108572	0.00515705
OBSCN	264.583	1.46015	0.254167	5.74485	9.20009e-09	1.33755e-07
LINC02815	170.444	1.23089	0.257621	4.77789	1.77145e-06	1.67482e-05
RAB4A	1975.56	-0.366684	0.0882775	-4.15376	3.27051e-05	0.000233213
NUP133	8397.06	-0.262066	0.0655099	-4.00041	6.32338e-05	0.000423229
TAF5L	1977.05	-0.469981	0.0958852	-4.9015	9.51076e-07	9.48447e-06
GALNT2	2763.41	0.32077	0.110774	2.89571	0.00378302	0.0150872
COG2	2196.52	-0.422784	0.0972872	-4.34573	1.3881e-05	0.000108154
TTC13	1872.86	-0.311101	0.106173	-2.93014	0.00338811	0.0137499
ARV1	1560.09	-0.476334	0.112261	-4.24311	2.20445e-05	0.000163725
C1orf131	1106.32	-0.475465	0.108394	-4.38646	1.1521e-05	9.13441e-05
GNPAT	3084.25	-0.513357	0.09774	-5.25227	1.50239e-07	1.75279e-06
SPRTN	2425.36	-0.650705	0.0940591	-6.91804	4.5793e-12	1.13737e-10
EGLN1	2595.53	0.247287	0.0756041	3.27081	0.00107239	0.00509858
LOC122526782	400.43	-1.09125	0.135353	-8.06225	7.49026e-16	3.34784e-14
TSNAX	3638.45	-0.529777	0.096	-5.51851	3.41888e-08	4.48729e-07
SIPA1L2	1077.15	0.507468	0.0958843	5.29251	1.20652e-07	1.42775e-06
NTPCR	1716.14	-0.564622	0.108511	-5.20338	1.95695e-07	2.24224e-06
PCNX2	975.616	0.62223	0.112847	5.5139	3.5096e-08	4.59828e-07
KCNK1	179.897	-0.633045	0.189355	-3.34316	0.000828306	0.00407076
COA6	1152.27	-0.647358	0.121374	-5.33358	9.62975e-08	1.15749e-06
TARBP1	2526.1	0.599991	0.0945535	6.34551	2.21687e-10	4.26296e-09
TOMM20	16367	-0.510361	0.088168	-5.78851	7.10155e-09	1.05566e-07
ARID4B	2687.12	0.417874	0.117209	3.56521	0.000363569	0.0020001
GGPS1	2805.56	-0.592478	0.0938197	-6.31507	2.70042e-10	5.0652e-09
GNG4	141.525	0.840715	0.230863	3.64162	0.00027093	0.00154367
LYST	1178.19	0.669458	0.138829	4.82216	1.42012e-06	1.36608e-05
NID1	3179.45	0.84067	0.0770919	10.9048	1.09371e-27	2.74742e-25
HEATR1	12174.2	-0.520027	0.0714354	-7.27969	3.34588e-13	1.0091e-11
MTR	6170.86	0.803451	0.0802882	10.0071	1.41862e-23	2.04003e-21
RYR2	184.461	0.850756	0.231202	3.6797	0.000233506	0.00135852
FMN2	242.786	0.652526	0.169191	3.85674	0.000114908	0.000725068
FH	2507.4	-0.544392	0.0848102	-6.41894	1.37226e-10	2.7287e-09
DESI2	6235.61	-0.618024	0.0721973	-8.56022	1.12652e-17	6.5177e-16
HNRNPU	23316.3	0.593894	0.0724466	8.19768	2.45068e-16	1.18619e-14
LOC107985725	16.3251	1.72579	0.708082	2.43727	0.0147985	0.0478378
SMYD3	1133.83	0.761977	0.161282	4.72451	2.30676e-06	2.12622e-05
SMYD3-AS1	11.2143	2.77266	0.897009	3.091	0.00199482	0.00871007
LOC124904573	107.188	1.64685	0.430494	3.82549	0.000130514	0.00081448
TFB2M	671.902	-1.07247	0.123151	-8.70863	3.07561e-18	1.91935e-16
SCCPDH	1300.82	-0.609748	0.107167	-5.68968	1.2728e-08	1.80548e-07
ZNF670	180.814	-1.02243	0.264434	-3.86648	0.00011042	0.000699641
ZNF669	204.191	-0.672207	0.217763	-3.08687	0.00202274	0.0088203
ZNF124	1469.53	-0.934842	0.1448	-6.45608	1.07447e-10	2.16696e-09
ACP1	3541.62	-0.64261	0.0926314	-6.93728	3.99727e-12	1.00159e-10
TMEM18	1047.77	-0.722898	0.0996179	-7.25671	3.96615e-13	1.17651e-11
SNTG2	71.409	1.39658	0.332631	4.19859	2.68588e-05	0.000195888
PXDN	943.203	0.878021	0.11788	7.44844	9.44469e-14	3.08781e-12
EIPR1	579.288	-0.470755	0.115976	-4.05906	4.92703e-05	0.000337861
ADI1	669.247	-1.24054	0.109898	-11.2882	1.5015e-29	5.73023e-27
RNASEH1	1954.82	-0.53656	0.0810103	-6.62336	3.51127e-11	7.6826e-10
RNASEH1-DT	185.819	-0.524817	0.182134	-2.88149	0.003958	0.0156734
RPS7	34655.9	-0.93187	0.0972623	-9.581	9.61108e-22	1.03098e-19
ID2	2074.36	0.595632	0.108918	5.46865	4.5348e-08	5.82857e-07
KIDINS220	3364.96	0.325045	0.0748427	4.34305	1.40519e-05	0.000109271
ASAP2	417.031	0.74383	0.152981	4.86225	1.16058e-06	1.13625e-05
ITGB1BP1	1002.25	-0.518785	0.11584	-4.47844	7.51891e-06	6.2406e-05
CPSF3	3379.14	-0.313906	0.0965271	-3.252	0.00114597	0.00540698
IAH1	719.201	-0.526779	0.121229	-4.34531	1.39078e-05	0.000108278
YWHAQ	11540.2	-0.738923	0.0781341	-9.45711	3.16561e-21	3.03486e-19
TAF1B	1074.64	-0.338335	0.109826	-3.08064	0.00206557	0.00897946
LOC124905970	12.1551	2.72622	1.03844	2.62531	0.00865692	0.0306101
ODC1	7914.36	-0.551809	0.0773423	-7.13464	9.70422e-13	2.73163e-11
NOL10	2485.97	-0.327951	0.0890094	-3.68445	0.000229193	0.00133696
LOC105373428	30.0712	-1.66467	0.488802	-3.4056	0.000660185	0.00335588
ROCK2	3113.27	0.303982	0.116253	2.61484	0.00892697	0.0313995
E2F6	840.111	-0.672743	0.110137	-6.10823	1.00741e-09	1.73091e-08
GREB1	442.956	1.2984	0.154984	8.37762	5.40103e-17	2.84306e-15
LOC105373485	9.08851	2.85372	0.949291	3.00616	0.0026457	0.0110932
NBAS	2012.24	-0.296598	0.0984575	-3.01245	0.00259148	0.010905
DDX1	5659.37	-0.247494	0.0862184	-2.87055	0.00409753	0.0161437
SMC6	2710.86	0.392977	0.123249	3.18849	0.00143018	0.00655926
KCNS3	38.9139	-1.60756	0.476511	-3.3736	0.000741921	0.00371991
WDR35	1610.93	0.336331	0.114846	2.92854	0.00340562	0.0138097
LAPTM4A	1787.3	-0.921515	0.10802	-8.53094	1.45161e-17	8.3018e-16
GDF7	245.754	1.40455	0.176408	7.96193	1.69382e-15	7.24438e-14
LDAH	383.101	-0.815064	0.137608	-5.92307	3.15994e-09	5.00871e-08
KLHL29	288.974	0.797937	0.163903	4.86835	1.12536e-06	1.10558e-05
LOC124907741	38.0464	2.30292	0.648791	3.54956	0.000385877	0.00210666
LOC105374325	27.5393	2.03369	0.551989	3.68429	0.00022934	0.00133704
UBXN2A	1558.57	-0.468414	0.0915817	-5.1147	3.14232e-07	3.46634e-06
WDCP	1426.18	-0.511909	0.0895362	-5.71734	1.08206e-08	1.55267e-07
FKBP1B	242.768	-0.570544	0.205697	-2.7737	0.00554223	0.0209152
SF3B6	3042.26	-0.422935	0.088394	-4.78465	1.71283e-06	1.62404e-05
PTRHD1	510.964	-0.977981	0.153967	-6.35189	2.1268e-10	4.10968e-09
ADCY3	792.98	0.529972	0.161548	3.28059	0.0010359	0.00495123
DNMT3A	618.366	1.06549	0.125437	8.49418	1.99328e-17	1.11427e-15
DTNB-AS1	22.0877	1.90781	0.706304	2.70112	0.00691071	0.0252287
ASXL2	1835.61	0.44749	0.119354	3.74925	0.000177362	0.00106304
KIF3C	346.609	0.63244	0.186808	3.3855	0.000710488	0.00358222
RAB10	3645.1	-0.415029	0.0820732	-5.05682	4.26313e-07	4.57554e-06
LOC105374333	153.95	1.65768	0.300205	5.52184	3.35461e-08	4.42635e-07
GAREM2	215.423	0.50807	0.187276	2.71295	0.00666877	0.0244851
SELENOI	4703.49	-0.333383	0.091563	-3.64103	0.000271554	0.00154634
DPYSL5	1348.8	0.576492	0.147188	3.91671	8.97641e-05	0.000580439
OST4	978.38	-0.467568	0.136897	-3.41547	0.000636725	0.00325749
PREB	1720.79	-0.715677	0.111569	-6.41467	1.41132e-10	2.79517e-09
SLC5A6	1455.26	-0.547059	0.116415	-4.6992	2.6118e-06	2.38195e-05
ATRAID	1638.54	-0.614474	0.124634	-4.93022	8.2139e-07	8.30386e-06
CAD	3606.04	0.48163	0.128266	3.75494	0.000173383	0.00104266
DNAJC5G	9.83102	2.86984	0.909491	3.15544	0.00160256	0.00721968
TRIM54	8.56111	3.92094	1.28976	3.04005	0.00236538	0.0100818
EIF2B4	781.8	-0.479917	0.126658	-3.7891	0.000151196	0.000923229
SNX17	1978.31	-0.768537	0.144534	-5.31734	1.05295e-07	1.25955e-06
PPM1G	4901.24	0.455509	0.0736301	6.18645	6.15341e-10	1.10311e-08
NRBP1	1361.12	-0.478058	0.102817	-4.64962	3.32546e-06	2.97403e-05
IFT172	921.881	1.07216	0.100645	10.6528	1.69155e-26	3.57114e-24
GPN1	1593.03	-1.21558	0.0965753	-12.5869	2.49235e-36	2.36064e-33
SUPT7L	1393.41	-0.249188	0.091398	-2.7264	0.00640292	0.0236842
MRPL33	1215.96	-0.680793	0.138388	-4.91945	8.67878e-07	8.72937e-06
LOC124907745	40.0812	1.8404	0.574102	3.2057	0.00134735	0.0062356
LOC100505716	17.2653	1.85127	0.62025	2.98472	0.00283842	0.0117758
PPP1CB	8502.55	-0.60446	0.0918467	-6.58118	4.66726e-11	1.0024e-09
TRMT61B	429.77	-0.433214	0.159108	-2.72277	0.00647374	0.023923
WDR43	6050.34	-0.464452	0.0762074	-6.09457	1.0973e-09	1.87562e-08
YPEL5	810.346	-0.361709	0.121539	-2.97606	0.00291976	0.0120764
LCLAT1	2176.82	-0.367613	0.0943643	-3.89568	9.79229e-05	0.000625855
MEMO1	642.678	-0.495394	0.146768	-3.37537	0.000737178	0.00369987
DPY30	1368.65	-0.838118	0.114079	-7.34683	2.02955e-13	6.30304e-12
SPAST	1755.05	-0.534947	0.0916653	-5.83587	5.35092e-09	8.14333e-08
SLC30A6	1843.75	-0.314928	0.0935732	-3.36558	0.000763835	0.00380862
YIPF4	2556.17	-0.304006	0.0752616	-4.03932	5.36067e-05	0.000365074
BIRC6	6818.38	0.446401	0.0800669	5.57535	2.47035e-08	3.35323e-07
TTC27	1246.18	-0.958142	0.0843571	-11.3582	6.75484e-30	2.7927e-27
LTBP1	824.977	0.744404	0.108735	6.84602	7.59316e-12	1.83988e-10
FAM98A	2026.84	-0.284666	0.0987012	-2.88412	0.00392508	0.0155724
CRIM1	839.403	0.633663	0.104185	6.08207	1.1864e-09	2.01404e-08
LOC124905989	12.2361	3.6028	1.1233	3.20734	0.00133967	0.00620247
GPATCH11	1437.82	-0.381539	0.131288	-2.90612	0.00365946	0.0146622
CEBPZOS	1754.15	-0.805384	0.114722	-7.0203	2.21391e-12	5.80385e-11
CEBPZ	2940.32	-0.58179	0.101338	-5.7411	9.40662e-09	1.36358e-07
CYP1B1	487.531	0.45622	0.143734	3.17406	0.0015032	0.00684199
ATL2	3015.24	-0.658317	0.0906969	-7.25843	3.91597e-13	1.1651e-11
HNRNPLL	1174.02	-0.512232	0.111652	-4.58778	4.47994e-06	3.88908e-05
GALM	546.761	-0.531381	0.14003	-3.79475	0.000147792	0.000906343
SRSF7	7916.79	-1.04522	0.107016	-9.76694	1.56093e-22	1.88883e-20
GEMIN6	1260.49	-0.510123	0.136738	-3.73065	0.000190986	0.00113611
LOC105374470	4.02212	4.97303	1.74241	2.85411	0.00431575	0.0168761
MORN2	521.282	-0.482259	0.184954	-2.60745	0.00912197	0.0319607
SOS1	1673.53	0.327125	0.134167	2.4382	0.0147607	0.0477466
THUMPD2	649.717	-0.738584	0.142623	-5.17859	2.23563e-07	2.53521e-06
LOC124905994	65.6244	0.876711	0.360927	2.42905	0.0151384	0.0487618
SLC8A1	503.9	0.378771	0.152128	2.48982	0.0127806	0.0425276
EML4	3327.08	0.261373	0.0843582	3.09837	0.0019459	0.00852648
COX7A2L	2438.17	-0.528981	0.104696	-5.05252	4.36009e-07	4.67203e-06
THADA	2047.36	-0.342083	0.084647	-4.04129	5.31584e-05	0.000362269
PLEKHH2	340.078	0.810436	0.197481	4.10387	4.063e-05	0.000282616
C1GALT1C1L	20.57	-1.84454	0.675723	-2.72973	0.00633865	0.0234947
PPM1B	1069.8	0.36525	0.106298	3.43609	0.000590183	0.00305801
PREPL	2262.14	-0.280612	0.105605	-2.65719	0.00787952	0.028191
LOC124905998	53.1324	1.67396	0.401083	4.1736	2.99826e-05	0.000215972
LOC124907759	107.225	1.06801	0.341975	3.12307	0.00178973	0.00792972
LOC124905999	291.622	1.43793	0.269248	5.34054	9.26681e-08	1.11725e-06
LOC124907758	153.425	1.3098	0.343563	3.81241	0.000137619	0.00085239
SRBD1	1194.53	0.613306	0.114329	5.3644	8.12183e-08	9.93085e-07
PRKCE	451.637	0.909044	0.128379	7.08092	1.43202e-12	3.91393e-11
PRKCE-AS1	17.5881	2.61502	0.853659	3.0633	0.00218908	0.00943373
EPAS1	464.411	1.06102	0.141116	7.51876	5.52992e-14	1.86002e-12
RHOQ	1293.4	0.383426	0.113666	3.37327	0.000742805	0.00372341
RHOQ-AS1	16.9675	2.5528	0.755567	3.37865	0.00072842	0.00366333
PIGF	338.016	-0.512847	0.146931	-3.49039	0.00048231	0.00255989
CRIPT	780.704	-0.56714	0.148686	-3.81434	0.000136545	0.000846811
MCFD2	4140.67	-0.253448	0.0672295	-3.76988	0.000163323	0.000988153
TTC7A	270.591	0.805142	0.160886	5.00442	5.60308e-07	5.84919e-06
CALM2	11091.1	-0.776444	0.0877753	-8.84581	9.08642e-19	6.17535e-17
EPCAM	52.7592	0.865949	0.32401	2.6726	0.00752654	0.0270931
MSH2	5360.83	-0.216724	0.077557	-2.79438	0.00519994	0.0198105
FOXN2	1221.72	-0.510071	0.114681	-4.44774	8.67777e-06	7.08976e-05
STON1	131.708	0.856441	0.315123	2.7178	0.00657175	0.0241825
CHAC2	829.98	-1.21133	0.125616	-9.64311	5.25687e-22	5.89394e-20
ERLEC1	1593.92	-0.639183	0.113936	-5.61001	2.02313e-08	2.79394e-07
LOC112268415	15.2006	1.94227	0.755604	2.57049	0.0101555	0.0349216
ACYP2	133.268	-1.43626	0.235607	-6.09601	1.08751e-09	1.86048e-08
SPTBN1	6542.52	0.805398	0.0737869	10.9152	9.7523e-28	2.48121e-25
LOC124906008	21.1068	2.90231	0.735211	3.94758	7.8945e-05	0.000516866
EML6	290.905	1.25749	0.172783	7.27781	3.39279e-13	1.02015e-11
RPS27A	20633.3	-0.273856	0.10664	-2.56804	0.0102277	0.0351278
CCDC88A	3036.28	0.538218	0.112394	4.78869	1.6787e-06	1.5932e-05
CFAP36	1257.59	-0.552428	0.129035	-4.28122	1.85869e-05	0.000139931
PNPT1	2866.44	-0.621833	0.101622	-6.11908	9.4118e-10	1.62556e-08
REL	1044.1	0.305841	0.125477	2.43743	0.014792	0.0478246
PEX13	845.319	-0.540076	0.117947	-4.57898	4.67254e-06	4.03862e-05
C2orf74	237.007	0.647732	0.188435	3.43742	0.000587279	0.00304593
AHSA2P	344.458	0.608753	0.168409	3.61473	0.000300655	0.00168593
XPO1	14585.2	-0.690367	0.0790254	-8.73601	2.41479e-18	1.52616e-16
CCT4	14926.2	-1.16154	0.0844648	-13.7518	4.9696e-43	8.96561e-40
COMMD1	425.067	-0.988695	0.168269	-5.87567	4.21127e-09	6.53422e-08
B3GNT2	767.572	-0.592138	0.11714	-5.05495	4.30504e-07	4.61553e-06
MDH1	5415.95	-0.367613	0.0919462	-3.99813	6.38441e-05	0.000427026
PELI1	691.176	-0.397763	0.124923	-3.18406	0.00145226	0.00664821
AFTPH	919.259	-0.301144	0.124387	-2.42102	0.0154769	0.0496989
LOC105374773	63.8218	1.30874	0.350111	3.73806	0.000185446	0.00110682
SLC1A4	750.716	1.16624	0.129077	9.03517	1.63753e-19	1.22168e-17
RAB1A	2333.63	-0.50474	0.0847354	-5.95667	2.57436e-09	4.1434e-08
LOC124900511	81.4701	0.88557	0.279476	3.16868	0.00153135	0.00694939
C1D	664.442	-1.11211	0.167934	-6.62227	3.53733e-11	7.7141e-10
LOC105374789	17.9075	1.66463	0.644037	2.58468	0.00974698	0.0337454
PNO1	1877.37	-1.26314	0.107341	-11.7675	5.73807e-32	3.34918e-29
PPP3R1	2311.18	-0.750805	0.0916302	-8.19387	2.52968e-16	1.21848e-14
APLF	215.167	-0.571726	0.189711	-3.01367	0.0025811	0.0108705
LOC124906019	187.742	1.03008	0.267885	3.84523	0.000120441	0.000756854
NFU1	1064.96	-0.734991	0.104038	-7.06465	1.61017e-12	4.35933e-11
AAK1	914.754	0.558871	0.126336	4.42369	9.7028e-06	7.84326e-05
TIA1	3209.4	-0.864049	0.0898224	-9.61952	6.61373e-22	7.21151e-20
SNRPG	3707.97	-1.1634	0.114007	-10.2047	1.88979e-24	2.97642e-22
FAM136A	2910.77	-0.808293	0.0848047	-9.53123	1.55436e-21	1.59001e-19
ADD2	1458.13	0.71987	0.0949278	7.58334	3.36763e-14	1.16837e-12
ATP6V1B1-AS1	58.243	-0.841338	0.333998	-2.51899	0.0117692	0.0396972
LOC105374795	15.118	1.82501	0.704569	2.59025	0.00959064	0.0332858
CYP26B1	121.228	0.715586	0.278557	2.56891	0.010202	0.0350577
SPR	619.499	-0.587609	0.144692	-4.06112	4.88383e-05	0.000335246
RAB11FIP5	411.029	0.681551	0.216041	3.15472	0.0016065	0.00723199
SMYD5	677.804	-0.632381	0.148856	-4.24826	2.15433e-05	0.000160183
PRADC1	377.287	-0.505072	0.168576	-2.99611	0.00273447	0.0114219
CCT7	18123	-0.627555	0.0744835	-8.42542	3.5947e-17	1.9385e-15
FBXO41	160.01	1.10771	0.275562	4.01983	5.8241e-05	0.000392726
LOC105374807	12.5153	-2.18891	0.794923	-2.75361	0.00589416	0.0220656
DGUOK	777.264	-0.626073	0.131619	-4.75669	1.96789e-06	1.84124e-05
TET3	861.004	0.456088	0.133592	3.41404	0.00064008	0.00326624
BOLA3	516.485	-0.492741	0.151897	-3.24391	0.00117899	0.0055417
MOB1A	6179.76	-0.387185	0.0791497	-4.8918	9.99169e-07	9.9093e-06
MTHFD2	9067.15	0.331662	0.0793405	4.18024	2.91201e-05	0.000210601
SLC4A5	40.4139	1.51486	0.525143	2.88465	0.00391845	0.0155523
DCTN1	4165.68	0.607762	0.106031	5.73194	9.92882e-09	1.43196e-07
MRPL53	440.216	-0.599403	0.211493	-2.83415	0.00459482	0.0178064
PCGF1	362.877	-0.380726	0.144346	-2.63758	0.00834991	0.0296482
AUP1	3398.8	-0.794752	0.101392	-7.83844	4.56193e-15	1.80702e-13
HK2	2043.12	0.587322	0.093168	6.3039	2.90241e-10	5.41337e-09
LOC105374809	79.9265	-0.978117	0.365565	-2.67563	0.00745894	0.0268729
POLE4	482.25	-1.41008	0.130075	-10.8405	2.21211e-27	5.28907e-25
LOC124907850	75.7378	1.18717	0.433058	2.74136	0.00611851	0.0227723
SUCLG1	2676.31	-0.817865	0.106687	-7.666	1.77437e-14	6.50875e-13
DNAH6	196.491	0.777556	0.243252	3.1965	0.00139107	0.00639912
TMSB10	6941.92	-0.426854	0.107349	-3.97633	6.99881e-05	0.00046452
KCMF1	1027.92	-0.658981	0.0988027	-6.66966	2.56393e-11	5.80173e-10
RNF181	1118.17	-0.77916	0.0992674	-7.84911	4.19013e-15	1.6731e-13
USP39	2651.9	-0.570875	0.095719	-5.96407	2.46026e-09	3.97589e-08
PTCD3	3895.18	-0.462889	0.0810743	-5.70944	1.13347e-08	1.62176e-07
MRPL35	1822.07	-0.800675	0.117573	-6.81004	9.75733e-12	2.3162e-10
REEP1	590.715	-0.382812	0.119901	-3.19273	0.00140935	0.00647504
CYTOR	69.6577	-0.902535	0.302423	-2.98434	0.00284188	0.011777
KRCC1	530.706	-0.790639	0.154461	-5.11871	3.07635e-07	3.40112e-06
ANKRD20A8P	28.0942	2.05811	0.551526	3.73167	0.000190211	0.00113186
ZNF514	403.123	0.606788	0.166026	3.65477	0.000257413	0.0014764
LINC00342	146.633	1.87039	0.276085	6.7747	1.24667e-11	2.91748e-10
ANKRD36C	744.37	0.75959	0.162325	4.67945	2.87645e-06	2.60653e-05
STARD7	10520.8	-0.482467	0.0690352	-6.98871	2.77416e-12	7.15905e-11
CIAO1	3286.44	-0.290171	0.0776311	-3.73782	0.000185624	0.00110755
SNRNP200	9341.52	0.550223	0.0865546	6.35695	2.05804e-10	3.98457e-09
ITPRIPL1	1074.73	-0.356236	0.102913	-3.46154	0.000537104	0.00281607
KANSL3	2251.89	-0.221436	0.0814077	-2.72009	0.00652644	0.0240559
LMAN2L	795.774	-0.609481	0.112537	-5.41585	6.09984e-08	7.66148e-07
CNNM4	608.068	0.476436	0.147465	3.23084	0.00123426	0.00576871
INPP4A	1480.82	0.311876	0.0881538	3.53786	0.000403382	0.00219318
COA5	654.741	-0.337519	0.112672	-2.9956	0.00273908	0.0114388
UNC50	782.304	-0.748924	0.121888	-6.14436	8.02888e-10	1.40878e-08
CRACDL	23.7277	2.02519	0.57555	3.51871	0.000433656	0.00233602
MITD1	420.011	-0.630877	0.185896	-3.39372	0.000689509	0.00348619
LYG1	55.2911	-0.962674	0.363149	-2.65091	0.00802762	0.0286474
TXNDC9	1045.84	-1.00732	0.123496	-8.15665	3.44449e-16	1.60084e-14
AFF3	353.159	0.982213	0.16812	5.84233	5.14742e-09	7.86984e-08
LONRF2	976.077	0.658135	0.147436	4.46387	8.04923e-06	6.62534e-05
PDCL3	499.75	-0.349773	0.129051	-2.71035	0.00672113	0.0246415
NPAS2	164.588	0.970051	0.223384	4.34253	1.40854e-05	0.000109403
RPL31	13468.3	-0.687694	0.095636	-7.19074	6.44427e-13	1.84541e-11
CNOT11	1550	-0.37905	0.102105	-3.71234	0.00020535	0.00121072
MAP4K4	3355.05	0.613668	0.0965709	6.35458	2.08994e-10	4.04239e-09
IL18RAP	3.49739	-5.25245	1.76414	-2.97734	0.00290762	0.0120287
POU3F3	290.932	0.743038	0.197397	3.76419	0.000167092	0.00100911
LOC124908045	10.2579	2.47076	0.980008	2.52116	0.0116968	0.0394968
LOC105373527	9.22316	3.75454	1.51211	2.48298	0.013029	0.0431581
C2orf49	1286.94	-0.612575	0.113075	-5.41743	6.04615e-08	7.60849e-07
UXS1	820.659	-0.563903	0.118488	-4.75916	1.94401e-06	1.82234e-05
SULT1C4	101.711	0.806472	0.290402	2.77709	0.00548487	0.0207328
GCC2	2188.79	0.361416	0.139197	2.59643	0.00941986	0.0328133
LIMS1	1939.38	-0.201921	0.0813626	-2.48174	0.0130741	0.0432787
RANBP2	9476.9	0.43495	0.0971307	4.47799	7.53507e-06	6.2514e-05
CCDC138	2011.78	-0.619668	0.110265	-5.61983	1.91144e-08	2.64523e-07
SH3RF3	212.192	0.712659	0.201393	3.53865	0.000402178	0.00218723
MTLN	116.849	-1.23629	0.297835	-4.15092	3.31145e-05	0.000235625
BUB1	5154.32	-0.51766	0.0894041	-5.79011	7.03396e-09	1.04718e-07
ZC3H6	368.09	1.14975	0.166602	6.90119	5.1568e-12	1.27126e-10
POLR1B	3341.36	-0.256091	0.0764391	-3.35026	0.000807363	0.00398758
ACTR3	4859.56	-0.399491	0.088869	-4.49528	6.94788e-06	5.81039e-05
DDX18	5975.9	-0.751612	0.0757649	-9.92032	3.39674e-23	4.6437e-21
C2orf76	217.612	-1.06774	0.203543	-5.24578	1.55619e-07	1.81449e-06
TMEM177	846.735	-0.68753	0.140331	-4.89934	9.61568e-07	9.57467e-06
RALB	893.355	-0.427475	0.113671	-3.76064	0.00016948	0.00102167
GLI2	168.14	1.0415	0.226541	4.59739	4.27824e-06	3.73687e-05
TFCP2L1	166.836	0.850838	0.194418	4.37634	1.20689e-05	9.52698e-05
CLASP1	1790.1	0.323525	0.0980603	3.29924	0.000969464	0.00467649
NIFK	1496.08	-0.611959	0.113756	-5.37956	7.46671e-08	9.20925e-07
TSN	4113.18	-0.801154	0.0861332	-9.30134	1.38687e-20	1.21245e-18
GYPC	378.783	0.628385	0.165718	3.79189	0.000149507	0.000914599
CYP27C1	75.6368	1.19869	0.285641	4.1965	2.71072e-05	0.00019741
LOC124906074	5.62884	2.66655	1.08255	2.46321	0.0137701	0.0451458
POLR2D	4156.42	-0.555525	0.0843171	-6.58852	4.44242e-11	9.5618e-10
UGGT1	3887.04	0.66185	0.085308	7.75836	8.60347e-15	3.30244e-13
IMP4	1511.06	-0.718632	0.128684	-5.58447	2.34408e-08	3.19494e-07
PTPN18	477.363	0.61496	0.169579	3.62639	0.000287406	0.0016231
ARHGEF4	265.885	1.03822	0.190667	5.44518	5.17523e-08	6.58348e-07
PLEKHB2	2504.54	-0.684711	0.09854	-6.94856	3.69043e-12	9.29399e-11
SMPD4BP	255.865	0.57202	0.21914	2.6103	0.00904623	0.0317502
CCDC74A	170.39	0.829004	0.244587	3.3894	0.000700462	0.00353797
MGAT5	2246.5	0.306852	0.0883071	3.47483	0.00051117	0.0026972
UBXN4	3552.16	-0.39497	0.0919785	-4.29416	1.75358e-05	0.000132773
DARS1	3721.57	-0.477693	0.0858999	-5.56104	2.68177e-08	3.61547e-07
LRP1B	756.657	1.43648	0.142472	10.0825	6.60129e-24	9.7039e-22
LOC107985779	75.04	1.8429	0.396898	4.64326	3.42959e-06	3.06164e-05
ZEB2	854.315	0.402739	0.14347	2.80713	0.00499843	0.0191453
ACVR2A	808.271	-0.559101	0.115814	-4.82757	1.38206e-06	1.33206e-05
ORC4	2118.02	-0.838227	0.0863085	-9.71198	2.68071e-22	3.12934e-20
LOC105373674	13.9226	2.46002	0.827593	2.9725	0.00295389	0.0122099
MBD5	825.242	0.957793	0.173227	5.52913	3.21821e-08	4.26908e-07
KIF5C	390.543	0.777722	0.168717	4.60962	4.03403e-06	3.54384e-05
LYPD6	359.398	0.594049	0.176234	3.37079	0.000749536	0.00374957
MMADHC	3236.86	-0.873124	0.0907652	-9.61959	6.60924e-22	7.21151e-20
RND3	1079.17	-0.48749	0.131598	-3.70439	0.000211901	0.00124524
RIF1	8935.32	0.32524	0.0938817	3.46436	0.000531499	0.00279185
NEB	139.772	0.947822	0.285965	3.31447	0.000918169	0.00445939
ARL5A	3479.66	-0.590096	0.0932237	-6.32989	2.4534e-10	4.66358e-09
STAM2	858.142	-0.813718	0.12641	-6.43712	1.21758e-10	2.42843e-09
LOC105373703	60.0414	1.1732	0.471991	2.48564	0.0129318	0.0429294
LINC01876	64.1976	0.898978	0.329243	2.73044	0.00632504	0.023453
GALNT5	37.4539	1.12699	0.452473	2.49074	0.0127478	0.0424534
PKP4	2152.02	0.356173	0.0900481	3.95536	7.6418e-05	0.000502157
TANC1	1132.49	0.432092	0.110574	3.90772	9.31717e-05	0.000599517
BAZ2B	669.141	0.49475	0.13664	3.62084	0.000293653	0.00165367
MARCHF7	3620.87	-0.636526	0.108216	-5.88202	4.05299e-09	6.32323e-08
TANK	846.827	-0.716941	0.130701	-5.48534	4.12667e-08	5.3247e-07
PSMD14	4071.74	-1.035	0.086191	-12.0082	3.21847e-33	2.20243e-30
GCA	577.614	-0.401235	0.141104	-2.84354	0.00446149	0.0173537
FIGN	490.348	0.463496	0.149343	3.10357	0.00191204	0.00840037
LOC107985957	558.688	1.35576	0.209213	6.4803	9.15377e-11	1.87961e-09
COBLL1	538.957	0.510666	0.152011	3.35939	0.000781147	0.00387837
LOC102724081	183.653	1.77069	0.302214	5.85906	4.65493e-09	7.16657e-08
NOSTRIN	18.3959	2.06144	0.824404	2.50052	0.012401	0.0414657
LRP2	1067.12	0.948983	0.120952	7.84595	4.29678e-15	1.70881e-13
KLHL41	81.2995	0.65629	0.263118	2.49428	0.0126211	0.0420811
FASTKD1	1450.57	-0.636581	0.103002	-6.18028	6.39873e-10	1.14296e-08
SSB	6455.18	-0.280487	0.111292	-2.52028	0.0117261	0.0395823
METTL5	774.964	-0.525445	0.111262	-4.72261	2.32843e-06	2.1452e-05
GORASP2	2393.6	-0.42265	0.0840566	-5.02817	4.95194e-07	5.24114e-06
LOC124906092	91.6172	1.58054	0.377054	4.19181	2.76738e-05	0.000201315
METTL8	1301.03	-0.282232	0.105984	-2.66298	0.00774517	0.0277693
DCAF17	1016.77	0.247731	0.0951273	2.60421	0.00920871	0.0322078
ITGA6	875.799	0.286119	0.115511	2.47699	0.0132495	0.0437351
PDK1	1279.4	0.832943	0.130023	6.40611	1.49279e-10	2.93892e-09
RAPGEF4	257.151	0.863859	0.190637	4.53143	5.85858e-06	4.97262e-05
CDCA7	2995.99	-0.434526	0.0896466	-4.8471	1.2528e-06	1.21753e-05
OLA1	5848.28	-0.829199	0.0970623	-8.54296	1.30832e-17	7.52566e-16
LOC124907906	506.052	1.51846	0.173272	8.76343	1.89395e-18	1.21243e-16
WIPF1	705.017	0.352078	0.125039	2.81574	0.0048665	0.0187126
LOC124907907	69.6688	1.47824	0.302241	4.89094	1.00354e-06	9.94276e-06
H3P6	2420.6	-0.424889	0.119216	-3.56403	0.0003652	0.00200759
ATP5MC3	5468.43	-0.81531	0.115776	-7.04211	1.89351e-12	5.04386e-11
LOC107985962	827.243	1.59778	0.275692	5.79553	6.81053e-09	1.01544e-07
LNPK	3120.55	-0.47633	0.0936457	-5.08652	3.64702e-07	3.96794e-06
HOXD13	2054.51	-0.632215	0.122932	-5.14279	2.70681e-07	3.028e-06
HOXD12	12.4397	2.25018	0.902083	2.49442	0.0126162	0.0420715
HOXD11	1071.66	0.432777	0.0930498	4.65102	3.30293e-06	2.95654e-05
HOXD10	497.315	0.488095	0.1301	3.7517	0.00017564	0.001054
HOXD9	104.311	1.07622	0.275015	3.91332	9.10369e-05	0.000587139
HOXD8	223.365	-0.670592	0.195514	-3.4299	0.000603807	0.00311559
HNRNPA3	7510.99	0.216382	0.0773342	2.79801	0.00514187	0.0196081
LOC100130691	54.5947	1.12497	0.370921	3.03293	0.00242196	0.0102876
RBM45	427.685	-0.34333	0.134203	-2.55828	0.010519	0.0359603
PRKRA	1127.16	-1.06369	0.115353	-9.22119	2.93816e-20	2.45361e-18
TTN	1783.43	1.1392	0.163089	6.98515	2.8456e-12	7.33388e-11
LOC124907912	23.5551	2.10058	0.700748	2.99763	0.00272085	0.0113746
CWC22	1497.72	-0.31987	0.117643	-2.71898	0.00654826	0.0241095
NCKAP1	5734.46	-0.20435	0.0817852	-2.49861	0.012468	0.0416615
NUP35	779.52	-0.497299	0.129355	-3.84446	0.00012082	0.000758757
LOC124906103	523.333	0.74058	0.209773	3.53039	0.000414945	0.00224743
LOC105373780	4.48045	5.89295	1.71946	3.4272	0.000609837	0.00314099
FSIP2	228.182	0.601025	0.208905	2.87702	0.00401448	0.0158637
ZC3H15	4380.66	-0.643909	0.114039	-5.6464	1.63844e-08	2.28816e-07
ITGAV	2303.08	-0.332225	0.0763871	-4.34923	1.36616e-05	0.000106738
FAM171B	1219.39	-0.371534	0.108636	-3.41997	0.00062627	0.00321228
GULP1	618.643	-0.625303	0.138025	-4.53037	5.88805e-06	4.99352e-05
COL5A2	75.4644	1.22614	0.340235	3.6038	0.000313604	0.0017526
WDR75	2919.62	-0.402284	0.104167	-3.8619	0.000112507	0.000711506
ASNSD1	2051.1	-0.696398	0.101836	-6.83839	8.00884e-12	1.92883e-10
ORMDL1	1594.04	-0.589967	0.0957301	-6.16281	7.14635e-10	1.26512e-08
HIBCH	1064.68	0.347875	0.120842	2.87876	0.00399245	0.0157924
INPP1	312.211	-0.47534	0.183371	-2.59224	0.00953533	0.0331341
MFSD6	220.144	0.561014	0.192744	2.91068	0.00360646	0.0144849
NEMP2	259.487	0.638954	0.193625	3.29996	0.000966998	0.00466685
NAB1	1331.34	0.437079	0.114108	3.83041	0.000127932	0.000799877
GLS	3865.35	-0.411481	0.083096	-4.95187	7.35018e-07	7.4909e-06
STAT1	1792.01	-0.401344	0.095941	-4.18324	2.87382e-05	0.000208278
MYO1B	2162.55	0.226899	0.0912225	2.48731	0.0128712	0.0427782
LOC124900605	176.337	0.59967	0.224828	2.66724	0.00764775	0.0274746
STK17B	1554.03	-0.608764	0.102975	-5.91176	3.38476e-09	5.35223e-08
HECW2	274.45	0.914818	0.211325	4.32896	1.49812e-05	0.000115727
CCDC150	466.91	0.63611	0.182289	3.48956	0.00048381	0.00256648
SF3B1	16626.4	-0.577421	0.0790996	-7.29992	2.87946e-13	8.73745e-12
COQ10B	560.554	-0.744505	0.128534	-5.79226	6.94452e-09	1.03464e-07
HSPD1	30539.3	-0.503803	0.0808341	-6.23256	4.58878e-10	8.33159e-09
HSPE1	1277.7	-1.01478	0.123181	-8.23811	1.74948e-16	8.63644e-15
MARS2	790.468	-0.560476	0.113277	-4.94782	7.5049e-07	7.63504e-06
BOLL	13.6965	3.15814	0.882062	3.58041	0.000343058	0.00190008
PLCL1	151.384	0.801279	0.244292	3.28	0.00103807	0.00495919
FTCDNL1	88.3964	0.937672	0.34551	2.71388	0.0066501	0.0244301
C2orf69	859.464	-0.307136	0.125131	-2.45452	0.0141072	0.0460456
TYW5	484.281	-0.677869	0.145267	-4.66638	3.06554e-06	2.75774e-05
MAIP1	439.379	-0.584517	0.15534	-3.76282	0.000168006	0.0010134
KCTD18	205.85	0.465494	0.184839	2.51838	0.0117897	0.0397363
SGO2	1691.05	-0.362129	0.109512	-3.30676	0.000943815	0.00456678
BZW1	8106.49	-1.02216	0.0885761	-11.5399	8.30004e-31	4.01742e-28
PPIL3	661.927	-0.852729	0.121567	-7.01449	2.30788e-12	6.01839e-11
NIF3L1	1831.32	-0.739146	0.102232	-7.23006	4.82775e-13	1.41517e-11
ORC2	2299.56	-0.463298	0.0942858	-4.91377	8.93428e-07	8.96818e-06
HYCC2	1528.03	-0.37179	0.110259	-3.37198	0.00074629	0.0037371
NDUFB3	1151.92	-0.457953	0.126377	-3.6237	0.000290423	0.00163827
CFLAR	586.462	0.421289	0.153153	2.75077	0.00594561	0.0222325
TRAK2	1238.97	-0.373501	0.105761	-3.53156	0.000413122	0.00223939
ALS2	1405.06	0.301057	0.0947054	3.17888	0.00147845	0.00675254
SUMO1	4965.26	-0.439545	0.100607	-4.36892	1.24862e-05	9.82121e-05
NOP58	4326.04	-0.500447	0.101034	-4.95328	7.29741e-07	7.44943e-06
WDR12	2756.62	-0.725324	0.0886828	-8.17886	2.86536e-16	1.36036e-14
NBEAL1	1101.06	0.464974	0.110277	4.21641	2.48221e-05	0.000182645
CYP20A1	1435.54	-0.304433	0.0977423	-3.11465	0.00184163	0.0081252
ABI2	2640.54	0.227794	0.0886186	2.5705	0.0101553	0.0349216
PARD3B	369.094	0.962058	0.157361	6.11371	9.73391e-10	1.67536e-08
LOC124907967	278.628	0.960769	0.223546	4.29785	1.7246e-05	0.000130978
FASTKD2	2040	-1.00243	0.104966	-9.55005	1.29633e-21	1.34689e-19
KLF7	164.072	0.967373	0.231857	4.17227	3.01575e-05	0.000217053
METTL21A	405.355	-0.380642	0.149029	-2.55414	0.0106449	0.0363344
PLEKHM3	598.804	0.393726	0.129453	3.04146	0.00235436	0.0100435
IDH1	2119.43	-0.701182	0.101687	-6.89549	5.36809e-12	1.32171e-10
PIKFYVE	2461.41	0.244167	0.100525	2.42891	0.0151442	0.0487648
MAP2	24.8319	-1.54795	0.53852	-2.87446	0.00404725	0.0159741
RPE	2245.13	-0.449543	0.0978344	-4.59494	4.32878e-06	3.77603e-05
LANCL1	3350.58	-0.271236	0.0935188	-2.90034	0.0037276	0.0148991
CPS1	1768.59	0.37608	0.10766	3.49322	0.00047723	0.00253836
ERBB4	125.77	0.753802	0.270736	2.78427	0.00536478	0.0203448
LOC124906116	41.1974	1.38288	0.499404	2.76906	0.00562189	0.021158
IKZF2	260.939	0.795523	0.19772	4.02349	5.73419e-05	0.000386926
VWC2L	4.93982	5.10978	1.68061	3.04043	0.00236244	0.0100715
BARD1	1609.41	-0.256815	0.101287	-2.53551	0.0112282	0.0380636
FN1	1057.9	1.18579	0.129506	9.15629	5.37097e-20	4.29786e-18
MREG	509.055	-0.699659	0.149705	-4.67358	2.95988e-06	2.67359e-05
XRCC5	18391.3	-0.372461	0.0796876	-4.67402	2.95361e-06	2.66914e-05
RPL37A	23111.8	-0.400322	0.0993514	-4.02935	5.59313e-05	0.000378987
IGFBP5	367.437	1.34554	0.188124	7.15243	8.52552e-13	2.40667e-11
ARPC2	3538.27	-0.40409	0.0911069	-4.43534	9.19277e-06	7.46442e-05
PNKD	806.314	-0.594778	0.154594	-3.84737	0.000119395	0.000750995
CTDSP1	675.434	0.486847	0.184788	2.63462	0.00842306	0.0298652
CNOT9	2630.36	-0.448065	0.076684	-5.84301	5.12666e-09	7.84414e-08
ZNF142	964.778	0.486505	0.135042	3.60261	0.000315036	0.00175961
RNF25	573.73	-0.807529	0.13649	-5.91641	3.29047e-09	5.20729e-08
STK36	597.692	0.519477	0.141685	3.66641	0.000245975	0.001419
NHEJ1	786.976	-0.584411	0.104794	-5.57678	2.45017e-08	3.3281e-07
ANKZF1	593.636	0.442064	0.146589	3.01567	0.0025641	0.0108104
STK16	540.879	-0.755051	0.158495	-4.76387	1.89919e-06	1.78454e-05
TUBA4A	144.822	-0.784955	0.265441	-2.95717	0.00310475	0.0127327
DNPEP	577.165	-0.531808	0.199328	-2.668	0.00763035	0.0274298
TMEM198	79.8775	1.01178	0.349947	2.89122	0.00383744	0.0152705
OBSL1	966.829	0.694419	0.188603	3.68192	0.000231484	0.00134834
SGPP2	163.525	0.886368	0.252245	3.51391	0.000441561	0.00237345
FARSB	2807.05	-0.49151	0.0923091	-5.32461	1.0117e-07	1.21312e-06
ACSL3	3536.25	0.232036	0.0912644	2.54246	0.0110075	0.0374075
AP1S3	528.658	-0.515801	0.143483	-3.59486	0.000324571	0.00180727
MRPL44	1421.15	-0.656771	0.0982297	-6.68607	2.29242e-11	5.22908e-10
RHBDD1	863.603	0.383168	0.11705	3.27354	0.00106208	0.0050605
COL4A4	129.815	1.39601	0.268295	5.20327	1.95817e-07	2.24235e-06
COL4A3	44.1244	1.04202	0.38446	2.71035	0.0067213	0.0246415
MFF-DT	26.4673	-1.3176	0.540731	-2.43671	0.0148217	0.0478895
MFF	1633.37	-0.455348	0.113621	-4.0076	6.13389e-05	0.00041124
AGFG1	2527.69	-0.353279	0.0827635	-4.26854	1.96755e-05	0.000147288
TRIP12	7269.19	0.25627	0.0745901	3.43571	0.000590996	0.00306063
ITM2C	1405.74	0.349903	0.12925	2.70719	0.00678561	0.0248268
PSMD1	6018.02	-0.628058	0.079833	-7.86715	3.62805e-15	1.46936e-13
NCL	25808.4	0.260942	0.0941348	2.772	0.00557123	0.0209993
SNORA75	22.8821	-1.64809	0.560867	-2.93846	0.00329843	0.0134161
PTMA	29922.4	-0.582936	0.0820387	-7.10562	1.19786e-12	3.3108e-11
PDE6D	583.097	-0.594523	0.128617	-4.62245	3.79238e-06	3.35382e-05
COPS7B	883.992	-0.4548	0.13345	-3.40801	0.000654374	0.00333061
CHRNG	13.7852	1.88706	0.697129	2.7069	0.0067914	0.0248388
TIGD1	263.318	-0.407661	0.141477	-2.88146	0.00395842	0.0156734
EIF4E2	1799.86	-0.83048	0.101972	-8.14418	3.81855e-16	1.76641e-14
EFHD1	295.381	0.579571	0.170891	3.39146	0.000695219	0.00351327
GIGYF2	2853.78	0.526134	0.0966123	5.44583	5.1564e-08	6.56374e-07
KCNJ13	80.4684	0.928059	0.366487	2.53231	0.0113313	0.0383736
NGEF	144.848	0.966549	0.288107	3.35482	0.00079416	0.00393357
DGKD	820.766	0.607696	0.176934	3.4346	0.000593429	0.00307002
USP40	651.836	0.389456	0.13897	2.80245	0.0050716	0.0193848
LOC101927896	26.1233	1.40426	0.44551	3.15203	0.00162139	0.00729297
SH3BP4	554.978	0.400045	0.138771	2.88277	0.00394194	0.0156195
AGAP1	885.119	0.656078	0.110268	5.94987	2.68358e-09	4.3122e-08
TNRC17	26.9397	2.04898	0.585053	3.50221	0.000461419	0.00246683
LOC124907999	34.2209	1.18476	0.438593	2.70127	0.00690747	0.0252215
LOC124906126	28.0967	-1.28078	0.436799	-2.9322	0.0033657	0.0136646
COPS8	2222.21	-0.408814	0.0806204	-5.07086	3.96032e-07	4.27598e-06
LOC124906127	41.4073	1.58422	0.530448	2.98658	0.00282121	0.0117152
COL6A3	30.5526	1.45503	0.510598	2.84967	0.00437648	0.0170799
LRRFIP1	1821.02	0.578604	0.107226	5.39613	6.80925e-08	8.45617e-07
LOC124906128	9.87622	2.22716	0.848572	2.6246	0.00867516	0.0306605
UBE2F	317.78	-0.496131	0.180789	-2.74426	0.00606475	0.0226061
ERFE	244.342	0.684098	0.253338	2.70033	0.00692701	0.0252696
ILKAP	935.655	-0.721702	0.114287	-6.31484	2.70437e-10	5.06782e-09
PER2	281.853	-0.429408	0.175907	-2.4411	0.0146425	0.047465
LOC107986003	19.0912	2.10197	0.65058	3.23092	0.00123393	0.00576849
HDAC4	333.456	0.926232	0.166298	5.56971	2.55158e-08	3.45403e-07
COPS9	1118.38	-0.879457	0.133374	-6.59391	4.28395e-11	9.24076e-10
DUSP28	120.502	-0.781187	0.274448	-2.8464	0.00442172	0.0172259
KIF1A	2517.18	1.28623	0.154332	8.33421	7.802e-17	4.03205e-15
SNED1	77.1119	1.41167	0.329997	4.27781	1.88738e-05	0.000141821
PASK	651.781	0.579358	0.133759	4.33135	1.48195e-05	0.00011458
HDLBP	12508.1	0.497914	0.0643817	7.73378	1.04397e-14	3.94622e-13
SEPTIN2	13806	-0.449493	0.0748975	-6.00144	1.95573e-09	3.21021e-08
DTYMK	1584.51	-0.67035	0.13345	-5.02324	5.08068e-07	5.35455e-06
CNTN4	16.1429	2.31916	0.814197	2.8484	0.00439398	0.0171347
TRNT1	876.98	-0.440245	0.127858	-3.44324	0.000574791	0.00298997
CRBN	1035.34	-0.777645	0.117861	-6.59797	4.16833e-11	9.00113e-10
SETMAR	342.08	-0.717751	0.182817	-3.92607	8.63465e-05	0.000560715
ITPR1	716.782	1.05115	0.12164	8.64153	5.54648e-18	3.33545e-16
BHLHE40-AS1	8.18874	2.78421	1.07015	2.60169	0.00927659	0.0323995
BHLHE40	464.361	1.14988	0.144184	7.9751	1.52254e-15	6.54001e-14
ARL8B	2690.35	-0.48955	0.0887853	-5.51386	3.5104e-08	4.59828e-07
EDEM1	1599.04	0.545685	0.0953048	5.72568	1.03019e-08	1.48469e-07
LOC107986061	94.8746	1.67267	0.376218	4.44603	8.7472e-06	7.14061e-05
LOC107984112	202.491	0.703484	0.2711	2.59493	0.00946115	0.0329282
RAD18	1944.55	-0.373339	0.118341	-3.15476	0.00160628	0.00723199
THUMPD3	2545.99	-0.40546	0.0969779	-4.18095	2.90294e-05	0.000210138
THUMPD3-AS1	362.064	-0.409447	0.154742	-2.64599	0.00814514	0.0290042
SETD5	3721.55	0.423077	0.110435	3.83101	0.000127617	0.000798158
LOC124909344	17.7903	2.04428	0.721371	2.83389	0.00459857	0.017817
ARPC4	1032.04	-0.811248	0.175387	-4.62547	3.73743e-06	3.31409e-05
RPUSD3	1136.89	-0.440483	0.146355	-3.00969	0.00261512	0.0109858
JAGN1	1357.25	-0.901283	0.119639	-7.53338	4.94451e-14	1.67447e-12
PRRT3	112.475	0.90854	0.357941	2.53824	0.0111413	0.0378011
EMC3	2179.03	-0.954746	0.09916	-9.62834	6.07033e-22	6.72992e-20
FANCD2	3910.19	0.274357	0.0896533	3.0602	0.00221186	0.00951538
BRK1	3220.81	-0.562375	0.089935	-6.25313	4.02319e-10	7.36533e-09
GHRLOS	78.6034	1.17265	0.349725	3.35305	0.000799271	0.00395549
LINC00852	64.234	1.21884	0.398751	3.05665	0.00223828	0.00961651
SEC13	3757.43	-0.577058	0.111709	-5.16574	2.39494e-07	2.69736e-06
VGLL4	506.883	-0.394468	0.128708	-3.06482	0.002178	0.00939415
SYN2	155.529	0.552162	0.228263	2.41898	0.0155642	0.0499197
MKRN2OS	34.8547	1.44545	0.501861	2.88019	0.00397437	0.0157271
MKRN2	1906.56	-0.478503	0.0882967	-5.41926	5.98449e-08	7.53567e-07
RAF1	3170.27	-0.273453	0.0824015	-3.31854	0.000904897	0.00440247
CAND2	551.16	0.541544	0.169305	3.19864	0.00138078	0.00636063
RPL32	31495	-0.46256	0.0917817	-5.03979	4.66054e-07	4.95917e-06
IQSEC1	750.222	0.47242	0.162618	2.90508	0.00367155	0.0147047
NUP210	4052.85	1.15301	0.135523	8.50788	1.77138e-17	9.98665e-16
LOC105376957	38.3446	1.21608	0.458553	2.652	0.00800155	0.0285646
CHCHD4	846.655	-0.362114	0.112016	-3.23269	0.00122631	0.0057383
XPC	1289.01	0.627823	0.114071	5.50378	3.71743e-08	4.84707e-07
LSM3	3056.6	-0.887119	0.132806	-6.67984	2.39208e-11	5.42524e-10
GRIP2	68.6106	0.905448	0.316095	2.86448	0.00417699	0.0164046
FGD5	14.6396	2.19428	0.786292	2.79067	0.00525989	0.0200005
FGD5-AS1	3181.96	-0.352891	0.0762807	-4.62622	3.72397e-06	3.30363e-05
NR2C2	1981.41	0.480774	0.118555	4.05528	5.00742e-05	0.000343137
RBSN	1857.57	0.444089	0.0934784	4.75071	2.02699e-06	1.88764e-05
SH3BP5	101.406	0.872472	0.355537	2.45396	0.0141294	0.0460954
METTL6	1376.51	-0.546845	0.105543	-5.18124	2.20417e-07	2.50238e-06
EAF1	1952.97	-0.427974	0.0844584	-5.06727	4.03558e-07	4.34778e-06
ANKRD28	1641.71	0.412038	0.108462	3.79891	0.000145336	0.00089349
LOC101927647	21.0574	1.5481	0.63451	2.43983	0.0146943	0.0475708
GALNT15	5.63928	4.30913	1.60494	2.68492	0.00725475	0.0262506
DPH3	638.8	-0.880133	0.151831	-5.79679	6.75947e-09	1.00858e-07
RFTN1	131.004	0.607275	0.249387	2.43507	0.014889	0.0480599
TBC1D5	840.488	0.707114	0.100634	7.02663	2.11586e-12	5.57626e-11
LOC124909351	49.4167	1.40431	0.391391	3.58799	0.000333241	0.00185139
SATB1	616.865	0.526758	0.13254	3.97433	7.05774e-05	0.000467181
KAT2B	780.312	0.599119	0.142355	4.20864	2.56917e-05	0.000188346
UBE2E1	1575.54	-0.548651	0.111358	-4.92693	8.35315e-07	8.42747e-06
RPL15	38101.9	-0.233421	0.0931273	-2.50647	0.0121944	0.0409059
THRB	526.64	0.892029	0.15183	5.8752	4.2234e-09	6.54792e-08
RARB	416.238	-1.01122	0.136336	-7.41711	1.197e-13	3.83756e-12
TOP2B	9092.02	0.594381	0.100105	5.93757	2.89271e-09	4.62577e-08
NGLY1	1363.87	-0.322005	0.10204	-3.15567	0.00160132	0.00721575
OXSM	486.867	-1.10904	0.144811	-7.65854	1.88061e-14	6.87305e-13
CMC1	437.007	-0.42133	0.126773	-3.3235	0.000888965	0.00433453
CMTM6	4511.3	-0.421061	0.0708489	-5.94308	2.79713e-09	4.48377e-08
DYNC1LI1	2407.22	-0.431851	0.0816209	-5.29094	1.2169e-07	1.43746e-06
GLB1	1955.3	-0.279448	0.0891103	-3.13598	0.00171284	0.0076282
CRTAP	3410.72	0.252592	0.0772118	3.27142	0.00107011	0.00509059
SUSD5	1275.99	-0.321418	0.107498	-2.98998	0.00278995	0.011617
UBE2FP1	108.741	-0.767526	0.254728	-3.01311	0.00258582	0.0108881
GOLGA4	4440.08	0.542162	0.129857	4.17506	2.97911e-05	0.000214749
ACVR2B	4090.17	0.797374	0.077866	10.2403	1.30768e-24	2.14471e-22
EXOG	862.366	-0.406474	0.131602	-3.08868	0.00201051	0.00877106
SCN5A	187.119	0.709993	0.207945	3.41433	0.000639385	0.00326499
WDR48	3191.72	-0.359566	0.0913982	-3.93406	8.35218e-05	0.000543796
GORASP1	978.904	-0.353372	0.118101	-2.99212	0.00277045	0.0115503
SLC25A38	1366.48	-0.690226	0.10498	-6.57482	4.87125e-11	1.0417e-09
RPSA	49478.2	-0.676958	0.106933	-6.33064	2.44142e-10	4.64526e-09
EIF1B	1052.89	-0.476223	0.104024	-4.57799	4.6946e-06	4.04886e-05
RPL14	21208.2	-0.22007	0.0828209	-2.65717	0.00787985	0.028191
ZNF620	1224.13	-0.354423	0.0921552	-3.84594	0.000120092	0.000755144
CTNNB1	19349.7	-0.747405	0.074911	-9.97724	1.91719e-23	2.73717e-21
LOC105377046	9.84436	3.98735	1.10515	3.60796	0.000308609	0.00172809
TRAK1	1370.28	0.537179	0.0972332	5.52464	3.30155e-08	4.35924e-07
SEC22C	1798.87	-0.251467	0.0828398	-3.03558	0.0024007	0.0102104
SS18L2	566.251	-0.653269	0.130659	-4.99979	5.73926e-07	5.97251e-06
NKTR	3426.16	0.422008	0.122725	3.43866	0.000584599	0.00303542
HIGD1A	6591.14	-0.920811	0.0987358	-9.32601	1.09933e-20	9.7394e-19
ABHD5	906.574	-0.368155	0.106199	-3.46665	0.000526979	0.00276957
TCAIM	1727.52	-0.576844	0.0991694	-5.81675	6.00024e-09	9.03451e-08
ZNF445	1839.03	0.482627	0.0923194	5.2278	1.71538e-07	1.98494e-06
ZDHHC3	1403.85	-0.410449	0.0946508	-4.33646	1.44795e-05	0.000112201
EXOSC7	909.957	-0.45275	0.130466	-3.47024	0.000519987	0.00273645
LARS2	3045.1	-0.224688	0.0857511	-2.62024	0.00878689	0.0309726
SACM1L	2310	-0.344809	0.112525	-3.06429	0.0021819	0.00940893
FYCO1	971.246	0.926569	0.119066	7.78197	7.14051e-15	2.75688e-13
CXCR6	33.1328	1.80251	0.530289	3.39911	0.000676051	0.00342513
NBEAL2	717.458	0.758491	0.18625	4.07243	4.65255e-05	0.000320589
KLHL18	1109.82	-0.298238	0.104299	-2.85945	0.00424375	0.0166273
PTPN23	295.869	0.603746	0.209029	2.88834	0.00387284	0.0153898
SCAP	2178.25	0.488569	0.144917	3.37138	0.000747937	0.00374321
ELP6	1605.23	-0.556269	0.12678	-4.38767	1.14572e-05	9.09472e-05
CSPG5	516.15	0.855765	0.141431	6.05076	1.44161e-09	2.42037e-08
MAP4	4124.4	0.333145	0.0844078	3.94685	7.91867e-05	0.000517682
ZNF589	1004.01	0.402396	0.133692	3.00987	0.00261358	0.0109817
NME6	922.079	-0.474134	0.122074	-3.884	0.000102751	0.000653763
PLXNB1	252.1	0.852662	0.230892	3.69291	0.000221706	0.00129863
TMA7	3764.83	-0.743358	0.100401	-7.40386	1.32278e-13	4.22035e-12
PFKFB4	305.32	0.523073	0.196396	2.66336	0.00773653	0.0277433
UQCRC1	5438	-0.393894	0.125286	-3.14395	0.00166683	0.00744839
SNORA94	94.2447	-0.650905	0.239278	-2.72029	0.00652253	0.024046
CELSR3	660.415	1.10952	0.166391	6.66814	2.59061e-11	5.84876e-10
NCKIPSD	712.423	0.464821	0.158426	2.934	0.00334621	0.0135938
PRKAR2A	6354.08	-0.173257	0.0635436	-2.72659	0.00639917	0.0236748
SLC25A20	558.395	-0.633848	0.112441	-5.63716	1.72877e-08	2.4008e-07
ARIH2	6066.71	-0.365836	0.0770821	-4.74605	2.07427e-06	1.92895e-05
QARS1	3952.98	0.304253	0.0993777	3.06158	0.00220174	0.00948415
LAMB2	1027.56	0.704097	0.179407	3.92459	8.68792e-05	0.000563622
CCDC71	560.212	-0.614965	0.149047	-4.12597	3.69182e-05	0.000259526
RHOA	14195.2	-0.260696	0.0717384	-3.63398	0.000279078	0.00158283
TCTA	651.239	-0.672021	0.135531	-4.95843	7.10642e-07	7.27318e-06
NICN1	197.998	0.482713	0.195285	2.47184	0.0134421	0.0442386
BSN	224.002	1.64204	0.20563	7.98542	1.4004e-15	6.0679e-14
RNF123	673.145	0.605413	0.179035	3.38153	0.000720834	0.00362886
CDHR4	4.83881	5.42246	1.80978	2.9962	0.00273366	0.0114209
MON1A	496.541	-0.581608	0.223979	-2.59671	0.00941225	0.0327925
RBM6	2301.34	0.451141	0.0981877	4.59468	4.33418e-06	3.77908e-05
SEMA3B-AS1	3.59155	5.27117	1.68982	3.11937	0.00181239	0.00801402
HYAL2	798.814	-0.774498	0.200815	-3.85677	0.000114896	0.000725068
TUSC2	1023.17	-0.774357	0.0975221	-7.94033	2.01645e-15	8.51414e-14
NPRL2	897.755	-0.74444	0.14252	-5.2234	1.75667e-07	2.0268e-06
CACNA2D2	225.788	0.532915	0.183741	2.90037	0.00372723	0.0148991
MAPKAPK3	1896.17	-0.433183	0.0926734	-4.67429	2.94968e-06	2.66802e-05
DOCK3	659.033	0.961417	0.136819	7.0269	2.11169e-12	5.57268e-11
MANF	1764.84	-0.404853	0.105428	-3.84007	0.000122997	0.00077072
RAD54L2	3112.81	0.376582	0.0838383	4.49177	7.06333e-06	5.89701e-05
RRP9	998.364	-0.902498	0.158241	-5.70331	1.17501e-08	1.67636e-07
PARP3	159.91	0.924502	0.230637	4.00846	6.11148e-05	0.000410015
ABHD14B	479.943	0.540072	0.153577	3.51662	0.000437072	0.00235123
RPL29	20901.8	-0.458451	0.128653	-3.56347	0.00036599	0.00201137
ALAS1	1366.63	-0.309495	0.097547	-3.17278	0.00150989	0.00686927
PPM1M	302.515	0.680225	0.178635	3.8079	0.000140152	0.000866299
WDR82	4713.37	-0.376396	0.0896153	-4.20013	2.66764e-05	0.000194845
NISCH	1454.75	0.630574	0.145793	4.32513	1.5244e-05	0.000117482
GNL3	9880.11	-0.76773	0.105067	-7.30704	2.73086e-13	8.32472e-12
SNORD19C	35.44	-1.17777	0.452607	-2.60219	0.009263	0.0323577
GLT8D1	1490.16	-0.279688	0.08888	-3.1468	0.00165067	0.00738952
SPCS1	2548.24	-0.555889	0.0952876	-5.83381	5.41769e-09	8.23231e-08
NEK4	2325.28	0.392582	0.0953701	4.1164	3.8483e-05	0.000269002
SFMBT1	993.309	0.272728	0.0946075	2.88273	0.00394245	0.0156195
PRKCD	573.178	0.375528	0.148602	2.52706	0.0115021	0.0388923
DCP1A	1911.67	0.243032	0.0997058	2.43749	0.0147895	0.0478242
CHDH	641.817	0.464825	0.140081	3.31825	0.000905829	0.00440593
SELENOK	1622.12	-0.790952	0.104129	-7.59592	3.05613e-14	1.07533e-12
CACNA2D3	192.721	0.813302	0.228547	3.55858	0.000372868	0.00204465
ERC2	296.908	0.75821	0.206312	3.67507	0.000237784	0.00137978
TASOR	6159.89	0.304413	0.0855994	3.55625	0.000376188	0.00206
IL17RD	405.515	0.431225	0.138276	3.11858	0.00181725	0.00803372
PDE12	3109.82	-0.306212	0.0702162	-4.36099	1.29477e-05	0.00010152
ARF4	4320.21	-0.548055	0.0804287	-6.81417	9.48107e-12	2.25332e-10
FLNB	4298.25	0.854509	0.0934248	9.14649	5.88154e-20	4.66877e-18
LOC105377106	7.11326	4.27308	1.52577	2.8006	0.00510074	0.0194774
PDHB	3173.01	-0.533493	0.0838297	-6.36402	1.96545e-10	3.81275e-09
KCTD6	581.237	-0.55233	0.13163	-4.19608	2.71574e-05	0.000197703
CFAP20DC	223.892	0.699603	0.167943	4.16572	3.1037e-05	0.000222679
CFAP20DC-AS1	3.76894	4.82213	1.78356	2.70365	0.00685817	0.0250691
LOC105377113	98.371	2.1877	0.294402	7.431	1.07783e-13	3.48364e-12
LOC107986015	744.316	2.22371	0.221654	10.0324	1.09835e-23	1.591e-21
PTPRG	1687.96	0.297178	0.0855968	3.47183	0.000516915	0.00272266
LOC124906245	240.095	2.02587	0.316792	6.39494	1.60612e-10	3.14955e-09
C3orf14	686.503	-0.950748	0.130059	-7.31015	2.66847e-13	8.1722e-12
THOC7	1699.22	-0.586881	0.12895	-4.55121	5.33374e-06	4.55849e-05
ATXN7	925.651	0.486231	0.116431	4.17613	2.96512e-05	0.000213818
PSMD6-AS2	99.416	1.65141	0.395858	4.17173	3.023e-05	0.000217439
PSMD6	4250.72	-0.767513	0.0783639	-9.79421	1.19222e-22	1.48803e-20
PRICKLE2	47.8701	1.55607	0.405277	3.83952	0.000123275	0.000772219
ADAMTS9	344.39	0.585761	0.173702	3.37222	0.000745644	0.00373481
MAGI1	763.512	0.923733	0.128091	7.21152	5.53294e-13	1.60763e-11
LOC107986018	148.639	1.65797	0.279636	5.92904	3.0471e-09	4.84533e-08
MAGI1-IT1	21.1366	1.96248	0.684433	2.86731	0.00413973	0.0162873
LOC124900543	557.703	1.91982	0.366567	5.2373	1.6294e-07	1.89318e-06
KBTBD8	1104.97	-1.18201	0.119182	-9.91766	3.48836e-23	4.70929e-21
UBA3	2626.29	-0.985763	0.110983	-8.88212	6.55992e-19	4.52019e-17
ARL6IP5	3096.97	-0.365942	0.10428	-3.50922	0.000449429	0.00241248
LOC124906247	66.516	1.23211	0.378442	3.25574	0.00113097	0.00534128
SHQ1	2032.75	-0.685143	0.105834	-6.47377	9.55891e-11	1.9476e-09
GXYLT2	680.041	1.05674	0.120207	8.79101	1.4822e-18	9.73983e-17
LOC124900544	33.1433	2.18277	0.653667	3.33927	0.000839998	0.00412312
LOC124906200	61.1465	1.17218	0.45186	2.59411	0.00948353	0.0330003
VGLL3	438.822	0.456017	0.185687	2.45584	0.0140555	0.0458995
CHMP2B	3749.17	-0.706781	0.0915351	-7.72142	1.15043e-14	4.32171e-13
CGGBP1	5350.2	-0.271782	0.0791944	-3.43183	0.000599517	0.00309748
C3orf38	1471.14	-0.964842	0.109106	-8.84316	9.30456e-19	6.30201e-17
DHFR2	281.371	0.561703	0.160551	3.4986	0.000467716	0.00249377
NSUN3	962.554	-0.287403	0.103843	-2.76767	0.00564592	0.0212445
EPHA6	570.373	0.594587	0.159034	3.73875	0.000184936	0.00110411
LOC107986103	218.433	1.78387	0.288501	6.18324	6.27972e-10	1.12373e-08
ARL6	1172.21	-0.616462	0.123221	-5.0029	5.64735e-07	5.89231e-06
CRYBG3	1471.11	0.59879	0.129277	4.63184	3.62436e-06	3.2268e-05
CLDND1	2337.15	-0.695816	0.120879	-5.75632	8.59693e-09	1.25723e-07
COL8A1	9.98536	2.75784	0.95936	2.87466	0.00404459	0.0159699
CMSS1	1515.42	-0.563161	0.104051	-5.41237	6.21969e-08	7.77573e-07
FILIP1L	397.024	1.69212	0.221579	7.63665	2.22938e-14	8.02941e-13
LOC124909400	559.882	1.40712	0.385034	3.65454	0.000257639	0.00147728
LOC105374009	35.3897	1.83749	0.581568	3.15955	0.00158012	0.0071397
TBC1D23	2023.27	-0.370535	0.114616	-3.23285	0.00122563	0.00573649
TOMM70	5909.24	-0.334833	0.086278	-3.88087	0.000104085	0.000662042
TFG	3279.64	-0.222998	0.0755331	-2.95232	0.00315398	0.0129053
TRMT10C	3052.81	-0.949245	0.0983751	-9.64925	4.95184e-22	5.59238e-20
PCNP	5783.62	-0.578296	0.0893474	-6.47244	9.64309e-11	1.96073e-09
ZBTB11	2101.39	-0.308364	0.106637	-2.89171	0.00383156	0.0152501
LOC124906262	403.328	0.578393	0.183015	3.16036	0.00157577	0.00712386
RPL24	10304.4	-0.974859	0.10451	-9.32788	1.08009e-20	9.61183e-19
NXPE3	1610.94	-0.269035	0.10799	-2.49129	0.0127281	0.042402
ALCAM	3673.59	-0.385115	0.0936486	-4.11234	3.91674e-05	0.000273593
LOC124906263	114.337	1.38872	0.306067	4.53729	5.69812e-06	4.84279e-05
CBLB	311.487	0.494169	0.179218	2.75736	0.00582695	0.0218346
CD47	2110.49	-0.347977	0.091178	-3.81646	0.000135379	0.000841137
IFT57	2038.62	-0.369675	0.0983779	-3.7577	0.000171479	0.00103247
CIP2A	2999.06	-0.490912	0.0976128	-5.02917	4.92597e-07	5.22479e-06
DZIP3	2091.05	0.549164	0.131979	4.16098	3.16885e-05	0.000226779
NECTIN3	1916.43	-0.297824	0.0941765	-3.1624	0.00156474	0.00708633
PLCXD2	295.603	0.478247	0.167034	2.86318	0.00419417	0.0164615
PHLDB2	479.787	0.462653	0.156491	2.95641	0.0031124	0.0127588
C3orf52	191.895	-0.719553	0.191759	-3.75239	0.00017516	0.00105144
ATG3	1909.71	-0.38481	0.118569	-3.24544	0.00117268	0.00551859
SLC35A5	1766.85	-0.832948	0.0987107	-8.43827	3.22065e-17	1.76557e-15
CCDC80	150.519	0.891287	0.22413	3.97666	6.98904e-05	0.000464027
LINC02042	12.0576	2.75697	1.02034	2.70201	0.00689225	0.0251705
CD200R1L	6.67786	3.55928	1.11603	3.18923	0.00142652	0.00654552
GTPBP8	1160.36	-0.944358	0.111796	-8.44712	2.98587e-17	1.64582e-15
NEPRO	2412.7	-0.28684	0.086049	-3.33345	0.000857759	0.00419784
BOC	239.917	0.491091	0.19865	2.47214	0.0134306	0.0442228
USF3	1074.18	0.501235	0.148439	3.37671	0.000733592	0.00368374
NAA50	10301.2	-0.540831	0.0736305	-7.3452	2.05447e-13	6.37046e-12
CCDC191	129.257	1.2217	0.247524	4.93568	7.98705e-07	8.09929e-06
ZBTB20	223.823	1.20319	0.218745	5.50046	3.78812e-08	4.92932e-07
LOC124909415	17.6549	6.53834	1.36534	4.78879	1.67789e-06	1.59319e-05
LOC105374056	17.9814	2.30457	0.870257	2.64815	0.0080933	0.0288403
LOC124906270	38.1603	2.70251	0.555621	4.86394	1.15073e-06	1.12827e-05
POGLUT1	1019.03	-0.583783	0.119149	-4.89962	9.60239e-07	9.56624e-06
TIMMDC1	2265.19	-0.490411	0.107688	-4.55399	5.26372e-06	4.50252e-05
FSTL1	2666.1	0.225653	0.0827012	2.72853	0.00636166	0.0235624
LOC124900546	171.365	0.682615	0.240412	2.83936	0.00452045	0.0175589
RABL3	728.004	-0.828266	0.133549	-6.20196	5.57657e-10	1.0079e-08
GTF2E1	700.059	-0.522455	0.133849	-3.90331	9.48864e-05	0.000608211
STXBP5L	383.52	0.753137	0.172795	4.35856	1.30923e-05	0.000102613
POLQ	2216.76	0.382243	0.114315	3.34377	0.000826484	0.00406281
GOLGB1	3914.65	1.18579	0.116016	10.2209	1.59862e-24	2.55843e-22
EAF2	90.8144	-0.88514	0.309641	-2.8586	0.00425511	0.0166669
CSTA	6.77508	4.23351	1.34532	3.14683	0.00165049	0.00738952
MIX23	1132.71	-0.757909	0.141735	-5.34737	8.9239e-08	1.07919e-06
KPNA1	2789.92	-0.415058	0.0991603	-4.18573	2.84255e-05	0.000206329
PDIA5	362.977	0.414596	0.165492	2.50523	0.0122372	0.0410076
SEC22A	708.813	-0.657607	0.116621	-5.63886	1.7118e-08	2.3789e-07
HACD2	2368.85	-0.375219	0.0902485	-4.15762	3.21583e-05	0.000229764
MYLK	202.931	1.49925	0.213713	7.01523	2.29578e-12	5.99472e-11
UMPS	2232.87	-0.381848	0.076262	-5.00706	5.52676e-07	5.78168e-06
HEG1	437.672	0.977143	0.143922	6.78939	1.12609e-11	2.64777e-10
OSBPL11	1729.99	-0.544079	0.103921	-5.23551	1.64534e-07	1.90816e-06
KLF15	268.745	-0.476232	0.183783	-2.59127	0.00956222	0.0332159
LOC105374090	69.1962	2.16383	0.325037	6.65718	2.79131e-11	6.24504e-10
TXNRD3	411.389	0.32614	0.129475	2.51894	0.0117709	0.0396972
PLXNA1	1271.78	0.710824	0.248341	2.86229	0.00420592	0.0164999
PODXL2	1056.3	0.475145	0.148292	3.20413	0.00135471	0.00626089
KBTBD12	4.51272	3.96003	1.49421	2.65025	0.00804328	0.0286981
RUVBL1	4174.51	-0.720463	0.0763634	-9.43466	3.92248e-21	3.72448e-19
RPN1	9785.89	-0.4293	0.0634634	-6.76452	1.33749e-11	3.11531e-10
RAB7A	2646.97	-0.303968	0.0894169	-3.39945	0.000675218	0.00342266
CFAP92	110.717	0.661528	0.266641	2.48097	0.0131025	0.0433221
CNBP	13026.1	-0.843115	0.0799902	-10.5402	5.63604e-26	1.11847e-23
COPG1	2936.98	0.329937	0.102004	3.23454	0.0012184	0.00570806
MBD4	858.839	-0.632689	0.151465	-4.17712	2.95221e-05	0.000213132
IFT122	452.445	0.593303	0.134348	4.41616	1.00469e-05	8.0786e-05
PLXND1	266.33	1.37368	0.239347	5.73926	9.50913e-09	1.37443e-07
ASTE1	396.386	-0.633703	0.151374	-4.18633	2.83505e-05	0.00020586
NUDT16	849.139	0.606014	0.123799	4.89516	9.8226e-07	9.76601e-06
MRPL3	5297.94	-0.807701	0.0826454	-9.77308	1.46917e-22	1.7887e-20
DNAJC13	1924.74	0.504783	0.0948076	5.32429	1.0135e-07	1.21455e-06
LOC101927432	15.4397	2.23607	0.825067	2.71017	0.00672492	0.0246486
SRPRB	3844.38	-0.994176	0.112137	-8.86575	7.59881e-19	5.19995e-17
RYK	2322.57	-0.305462	0.0959452	-3.18371	0.00145399	0.00665461
ANAPC13	1042.42	-0.34998	0.111495	-3.13897	0.00169543	0.00755746
PCCB	1852.28	-0.292332	0.119487	-2.44657	0.0144223	0.0468732
STAG1	3083.07	-0.339897	0.0900033	-3.7765	0.000159051	0.000965248
SLC35G2	671.57	-0.390908	0.124735	-3.1339	0.001725	0.00767891
NCK1	647.729	-0.682354	0.143286	-4.76218	1.91517e-06	1.79871e-05
CLDN18	30.3954	1.85688	0.507841	3.65642	0.000255757	0.00146903
LOC105374128	46.7216	1.54736	0.461844	3.35039	0.000806978	0.00398667
DBR1	1002.75	-0.6442	0.122208	-5.27135	1.35426e-07	1.58838e-06
ARMC8	1269.2	-0.326434	0.10062	-3.24422	0.00117773	0.00553876
FAIM	946.217	-0.405459	0.107457	-3.77321	0.000161161	0.000976862
MRPS22	1655.37	-0.395471	0.111354	-3.55147	0.000383084	0.00209257
COPB2	5844.12	-0.301556	0.0857238	-3.51776	0.000435202	0.00234244
SLC25A36	3044.46	-0.348823	0.0869483	-4.01184	6.02462e-05	0.000405029
SPSB4	203.478	0.801803	0.186249	4.305	1.66984e-05	0.00012747
RNF7	1092.42	-0.788382	0.124691	-6.3227	2.57038e-10	4.83958e-09
ATP1B3	4340.62	-0.912511	0.0839744	-10.8665	1.66394e-27	4.07664e-25
XRN1	2876.96	0.278628	0.0922311	3.02098	0.00251958	0.010643
PLS1	1461.49	-0.282019	0.11195	-2.51915	0.0117638	0.0396961
U2SURP	11717	-0.275099	0.0968474	-2.84054	0.00450367	0.0175006
LOC105374140	52.7968	1.54095	0.415255	3.71085	0.000206563	0.00121676
PLSCR1	764.192	-0.421172	0.127396	-3.30602	0.000946318	0.00457706
GYG1	1169.28	-0.730614	0.126897	-5.75755	8.53446e-09	1.24994e-07
HPS3	817.133	-0.459722	0.138001	-3.33128	0.000864471	0.0042286
COMMD2	3019.63	-0.986372	0.111891	-8.81545	1.192e-18	7.91148e-17
PFN2	5375.47	-0.905148	0.0921894	-9.81836	9.38594e-23	1.194e-20
SERP1	3528.79	-0.521813	0.0768532	-6.78974	1.12336e-11	2.6445e-10
SELENOT	3110.51	-1.31293	0.10568	-12.4236	1.94649e-35	1.75582e-32
MED12L	928.039	0.403944	0.135132	2.98925	0.00279661	0.0116319
GPR171	54.8491	1.83422	0.453943	4.04064	5.33056e-05	0.000363148
IGSF10	42.5449	1.32883	0.478467	2.77726	0.00548185	0.0207253
MBNL1	3112.63	-0.241322	0.0926809	-2.60379	0.00921994	0.0322414
PLCH1	504.433	0.411493	0.149865	2.74576	0.00603713	0.022537
SSR3	8652.86	-0.338832	0.0976802	-3.46879	0.000522801	0.0027498
TIPARP	1481.5	-0.270075	0.0992386	-2.72147	0.00649918	0.0239822
RSRC1	1505.01	-0.512234	0.1213	-4.22289	2.41194e-05	0.000177937
UC.134	8.60531	5.37222	1.43503	3.74364	0.000181374	0.0010848
MLF1	1181.41	-0.681485	0.10233	-6.65967	2.74446e-11	6.14716e-10
LXN	56.8092	0.816177	0.320415	2.54725	0.0108575	0.0369774
LOC101928351	23.0854	1.95567	0.681063	2.8715	0.00408528	0.0161082
C3orf80	42.0706	1.13971	0.443476	2.56996	0.0101712	0.0349639
TRIM59	954.147	-0.364507	0.113756	-3.2043	0.00135393	0.0062602
KPNA4	3924.29	-0.804409	0.0889826	-9.04007	1.56571e-19	1.17251e-17
NMD3	3600.7	-0.687508	0.10487	-6.55582	5.5337e-11	1.17702e-09
LOC105374187	136.577	0.818171	0.273694	2.98936	0.00279561	0.0116319
LOC112268450	55.8586	1.45632	0.456143	3.19269	0.00140953	0.00647504
WDR49	21.9673	-1.98917	0.682073	-2.91636	0.00354145	0.0142723
PDCD10	1359.2	-0.909303	0.128851	-7.057	1.70135e-12	4.57557e-11
SERPINI1	229.806	-1.09545	0.200932	-5.45187	4.98443e-08	6.35707e-07
GOLIM4	1909.33	0.436369	0.1144	3.81442	0.000136502	0.000846811
LOC105374206	42.3175	2.14879	0.49964	4.30066	1.70287e-05	0.000129526
LOC124906301	31.4012	1.42718	0.509785	2.79958	0.00511685	0.0195277
ACTRT3	99.9703	-1.00961	0.289193	-3.49113	0.000480983	0.00255609
MYNN	1062.58	-0.834328	0.127313	-6.55335	5.62594e-11	1.19154e-09
SEC62	3822.01	-0.37913	0.102318	-3.70541	0.000211049	0.0012406
RPL22L1	2079.4	-0.837572	0.112632	-7.43638	1.03479e-13	3.35547e-12
EIF5A2	474.528	-1.30015	0.152058	-8.55034	1.22729e-17	7.08012e-16
TNIK	1518.13	0.706152	0.122671	5.75646	8.58964e-09	1.25709e-07
PLD1	261.791	0.892499	0.172287	5.18031	2.21516e-07	2.51343e-06
FNDC3B	900.688	0.478386	0.164718	2.90427	0.00368114	0.0147372
LOC124906304	90.7711	1.79159	0.350174	5.11629	3.11604e-07	3.44117e-06
NCEH1	359.186	-0.351384	0.134146	-2.61941	0.0088083	0.0310426
ECT2	5156.82	-0.594747	0.0920461	-6.4614	1.03739e-10	2.09643e-09
NLGN1-AS1	15.2309	3.05076	0.896125	3.40439	0.000663118	0.00336648
TBL1XR1	3352.12	-0.285539	0.0882394	-3.23596	0.00121234	0.00568505
KCNMB3	18.7733	3.21044	0.792901	4.04898	5.14412e-05	0.00035117
ZNF639	1190.09	-0.507766	0.124803	-4.06855	4.73068e-05	0.000325747
MFN1	1877.47	-0.49461	0.0958766	-5.15882	2.48512e-07	2.79259e-06
GNB4	2362.12	-0.273859	0.103912	-2.6355	0.00840128	0.0298093
ACTL6A	1562.86	-1.0085	0.0992531	-10.1609	2.96369e-24	4.63106e-22
MRPL47	1009.59	-0.664912	0.145326	-4.5753	4.75537e-06	4.09949e-05
NDUFB5	1305.48	-0.621007	0.120671	-5.14628	2.65701e-07	2.97733e-06
TTC14	1224.61	-0.576316	0.126031	-4.57283	4.81188e-06	4.14461e-05
FXR1	2805.37	0.291344	0.11315	2.57486	0.0100281	0.0345858
DCUN1D1	1444	-0.604106	0.12761	-4.734	2.20139e-06	2.03194e-05
B3GNT5	416.64	-0.544018	0.174111	-3.12455	0.00178076	0.00789348
SNHG33	285.734	-0.663608	0.190094	-3.49094	0.000481322	0.00255624
SNORA63E	4.31714	-5.4904	1.6014	-3.42851	0.000606908	0.00312915
YEATS2	1276.8	0.383633	0.108636	3.53136	0.000413436	0.00224048
PARL	642.757	-0.455907	0.15269	-2.98584	0.002828	0.0117385
POLR2H	1424.74	-0.651435	0.0937612	-6.94782	3.70985e-12	9.31923e-11
EHHADH	240.806	0.483763	0.169999	2.84569	0.00443153	0.0172574
TMEM41A	543.441	-0.497761	0.135375	-3.67692	0.000236069	0.00137142
IGF2BP2	981.153	0.505642	0.115252	4.38728	1.14778e-05	9.10628e-05
IGF2BP2-AS1	8.36551	3.70052	1.30076	2.84489	0.00444263	0.0172905
LOC124906313	24.0879	1.75219	0.647012	2.70813	0.00676642	0.0247611
TRA2B	6092.81	-0.670054	0.0794278	-8.43601	3.28345e-17	1.79504e-15
TBCCD1	514.596	-0.41751	0.141872	-2.94288	0.00325179	0.0132672
EIF4A2	4700.78	-0.401088	0.0901045	-4.45136	8.53269e-06	6.98273e-05
SNORA81	13.2474	-2.20722	0.778376	-2.83567	0.00457292	0.0177384
RFC4	1973.45	-0.608947	0.114889	-5.30033	1.15597e-07	1.3712e-06
RPL39L	280.071	-0.511728	0.199593	-2.56385	0.0103517	0.0355046
LPP	1153.4	0.9938	0.124117	8.00698	1.17559e-15	5.1274e-14
OSTN	142.782	-1.59149	0.244533	-6.50831	7.60007e-11	1.57436e-09
UTS2B	75.6358	0.911524	0.35372	2.57697	0.0099672	0.0343939
LSG1	1187.11	-0.508915	0.0914323	-5.56603	2.60613e-08	3.52067e-07
LOC105374296	5.62077	5.54065	1.5836	3.49878	0.000467392	0.00249294
PPP1R2	1874.82	-0.473133	0.112415	-4.20879	2.56736e-05	0.000188283
TNK2	275.655	1.22366	0.267105	4.58122	4.62282e-06	4.00066e-05
LOC124906254	3.48228	4.79161	1.82093	2.63141	0.0085031	0.0301329
TFRC	7630.22	-0.448186	0.0875628	-5.11845	3.08052e-07	3.40384e-06
UBXN7	1999.38	0.354097	0.100396	3.527	0.000420295	0.00227207
WDR53	299.625	-0.795419	0.180587	-4.40464	1.05962e-05	8.47911e-05
PIGX	615.563	0.349981	0.123738	2.82841	0.00467804	0.018086
NCBP2	1635.05	-0.37309	0.093678	-3.98269	6.81392e-05	0.000453006
MELTF	72.5076	1.30633	0.438538	2.97882	0.00289359	0.0119732
MELTF-AS1	13.1322	2.30247	0.792066	2.90692	0.00365001	0.0146273
DLG1	1871.66	-0.282195	0.0981706	-2.87454	0.0040462	0.0159731
DLG1-AS1	7.17683	-3.80053	1.41899	-2.67833	0.00739903	0.0266825
LOC112268458	6.19909	4.44313	1.57614	2.819	0.00481729	0.0185521
LOC124909481	14.1158	3.08097	0.914449	3.36921	0.000753844	0.00376637
FYTTD1	2435.48	-0.501661	0.0986714	-5.08416	3.69258e-07	4.00872e-06
RPL35A	10559	-0.747514	0.103529	-7.22034	5.18576e-13	1.5134e-11
ABCA11P	215.788	-0.560538	0.169184	-3.31319	0.000922395	0.00447738
ATP5ME	1676.5	-0.345796	0.133729	-2.5858	0.00971529	0.0336592
TMEM175	118.346	1.06671	0.307272	3.47154	0.000517474	0.00272467
FGFRL1	569.52	0.423759	0.170563	2.48448	0.0129741	0.0430193
MAEA	1246.22	-0.485862	0.178105	-2.72795	0.0063729	0.0235952
UVSSA	401.762	0.882514	0.176234	5.00761	5.51088e-07	5.76811e-06
SLBP	2727.47	-0.468877	0.0944249	-4.96561	6.84845e-07	7.02728e-06
FGFR3	594.496	0.744654	0.205328	3.62665	0.000287122	0.00162196
NSD2	5061.16	0.583032	0.0680119	8.5725	1.01263e-17	5.91047e-16
LOC124900649	7.01381	2.73224	1.0629	2.57055	0.0101538	0.0349216
LOC105374352	17.0418	2.6706	0.720295	3.70765	0.000209189	0.00123112
FAM193A	691.273	0.459077	0.110979	4.1366	3.52493e-05	0.000249029
SH3BP2	513.34	0.588223	0.136809	4.29958	1.71125e-05	0.000130065
NOP14	3712.64	-0.248714	0.0755169	-3.2935	0.000989497	0.00475692
GRK4	88.1948	0.969868	0.267356	3.62764	0.000286029	0.00161716
HTT	3229.5	0.871784	0.0754869	11.5488	7.48551e-31	3.71375e-28
RGS12	303.204	0.484175	0.184598	2.62287	0.00871928	0.0307652
LOC101928217	39.8094	1.23734	0.43725	2.82983	0.00465735	0.0180166
LYAR	1799.75	-0.316011	0.127392	-2.48061	0.0131159	0.0433519
LOC124900165	75.3477	1.68917	0.34012	4.96639	6.82106e-07	7.00642e-06
LINC03091	20.2203	2.29058	0.699538	3.27441	0.00105882	0.00504739
EVC	574.314	0.808061	0.138042	5.85372	4.80705e-09	7.38931e-08
JAKMIP1	47.232	1.11023	0.362701	3.061	0.00220601	0.00949636
LOC124900653	61.9666	1.48911	0.375394	3.96678	7.28493e-05	0.000480297
S100P	31.7098	-2.61779	0.529546	-4.94347	7.67448e-07	7.79826e-06
MRFAP1L1	2282.59	-0.350718	0.0843426	-4.15825	3.20693e-05	0.000229256
GRPEL1	2054.6	-0.406515	0.087899	-4.62479	3.7497e-06	3.32349e-05
AFAP1	446.199	0.506906	0.167538	3.02561	0.0024813	0.010497
ACOX3	454.54	0.433023	0.14581	2.96978	0.0029801	0.0123055
LOC124900659	170.958	1.55903	0.253033	6.16137	7.2116e-10	1.27439e-08
LOC105374493	120.121	0.742606	0.281005	2.64268	0.00822517	0.0292682
BOD1L1	2288.86	1.13366	0.123306	9.19392	3.78786e-20	3.11909e-18
FBXL5	1797.74	-0.603373	0.100184	-6.02263	1.71609e-09	2.84509e-08
MED28	3451.52	-0.611167	0.0859754	-7.10863	1.17204e-12	3.25648e-11
FAM184B	23.6141	1.65908	0.635112	2.61227	0.00899439	0.0315918
DCAF16	3099.05	0.215467	0.0821145	2.62398	0.00869088	0.0306942
SLIT2-IT1	50.0674	1.38845	0.47915	2.89773	0.0037587	0.0149993
PACRGL	445.961	-0.629905	0.145334	-4.33419	1.46297e-05	0.000113276
LOC124900841	80.8449	1.00765	0.285795	3.52578	0.000422236	0.00228132
DHX15	7724.57	-0.624814	0.075295	-8.29821	1.05693e-16	5.3644e-15
LOC102723675	4.49273	4.61236	1.79336	2.57191	0.010114	0.0348278
ZCCHC4	324.271	-0.582222	0.167818	-3.46936	0.000521692	0.00274469
SEL1L3	465.832	1.0276	0.140377	7.3203	2.4742e-13	7.61247e-12
SMIM20	263.427	-0.78432	0.197118	-3.97894	6.92244e-05	0.000459758
RBPJ	2700.36	-0.421512	0.0955923	-4.40948	1.0362e-05	8.31178e-05
PGM2	1574.67	-0.455739	0.0866211	-5.26129	1.43046e-07	1.67478e-06
TBC1D1	645.39	0.786937	0.120495	6.53087	6.53877e-11	1.36786e-09
RPL9	25326.1	-0.954481	0.112307	-8.49889	1.91416e-17	1.07307e-15
APBB2	543.432	0.365124	0.136849	2.66808	0.00762854	0.0274298
UCHL1	5251.52	-0.43803	0.0953997	-4.59153	4.4001e-06	3.8315e-05
LOC105374423	13.1672	3.59658	0.940476	3.82422	0.000131189	0.000817664
TMEM33	6016.56	-0.406545	0.0787122	-5.16495	2.40505e-07	2.70722e-06
ATP8A1	808.884	0.639789	0.134508	4.7565	1.96977e-06	1.84214e-05
YIPF7	16.4421	-3.36973	0.839492	-4.01401	5.96953e-05	0.00040185
GNPDA2	379.941	-0.509202	0.169204	-3.00939	0.00261769	0.0109943
LOC112268465	3.60354	4.94246	1.73882	2.84242	0.00447719	0.0174045
COMMD8	550.735	-1.0875	0.161664	-6.72691	1.73299e-11	3.99433e-10
NIPAL1	415.505	-0.475913	0.148562	-3.20347	0.00135783	0.00627093
FRYL	1225.23	0.348307	0.108879	3.19903	0.0013789	0.00635499
OCIAD1	2279.01	-0.466063	0.0922463	-5.05237	4.36359e-07	4.67326e-06
DCUN1D4	2383.54	-0.26857	0.0791195	-3.39449	0.000687573	0.00347729
SPATA18	287.856	0.5071	0.164095	3.09029	0.00199963	0.0087272
DANCR	1973.26	-0.552997	0.109627	-5.04435	4.55055e-07	4.84733e-06
SNORA26	41.3829	-1.39465	0.415174	-3.35921	0.000781666	0.00387998
RASL11B	115.892	-0.704816	0.240782	-2.9272	0.00342033	0.0138608
TMEM165	2407.82	-0.840651	0.085556	-9.82574	8.72279e-23	1.1168e-20
CRACD	375.927	0.892282	0.141509	6.3055	2.87268e-10	5.36297e-09
PPAT	3690.78	-0.293751	0.085458	-3.43737	0.000587391	0.00304593
PAICS	14424.1	-0.299137	0.0721061	-4.14856	3.34568e-05	0.00023755
SRP72	6045.33	-0.524384	0.0826536	-6.34436	2.23356e-10	4.28628e-09
REST	2085.48	0.327147	0.0973596	3.36019	0.000778893	0.00386989
POLR2B	7443.31	-0.400285	0.0823813	-4.85893	1.1802e-06	1.15432e-05
LOC124900173	162.383	1.70345	0.329666	5.1672	2.37629e-07	2.67788e-06
ADGRL3	794.885	0.816976	0.14039	5.81933	5.90849e-09	8.90311e-08
UBA6	4075.35	-0.437818	0.083808	-5.22407	1.75035e-07	2.02187e-06
RUFY3	1243.92	0.460127	0.123801	3.71666	0.000201872	0.00119337
GRSF1	4213.92	-0.358479	0.080179	-4.47099	7.78593e-06	6.43531e-05
MOB1B	1251.37	0.294631	0.118081	2.49516	0.01259	0.0420055
DCK	1349.14	-0.651187	0.113061	-5.75959	8.432e-09	1.23676e-07
COX18	763.233	-0.285913	0.113617	-2.51647	0.0118536	0.039911
ANKRD17	6420.51	0.503953	0.113603	4.43608	9.16125e-06	7.44492e-05
MTHFD2L	685.127	-0.525665	0.123026	-4.2728	1.9303e-05	0.000144631
PARM1	350.377	0.647944	0.134308	4.8243	1.40496e-06	1.35281e-05
RCHY1	1278.21	-0.878093	0.103902	-8.45113	2.88488e-17	1.59917e-15
G3BP2	7505.25	-0.572324	0.076303	-7.50068	6.349e-14	2.12831e-12
NUP54	3065.25	-0.48319	0.0853465	-5.66152	1.50041e-08	2.1028e-07
SCARB2	2335.96	-0.349242	0.0824273	-4.23698	2.26551e-05	0.000167883
SHROOM3	661.449	0.535379	0.115677	4.62821	3.68846e-06	3.2741e-05
LOC105377291	55.2711	1.18721	0.370918	3.20073	0.00137081	0.00632495
CCNG2	624.991	0.438683	0.131107	3.34599	0.00081989	0.0040364
MRPL1	900.89	-1.02014	0.113886	-8.95758	3.31895e-19	2.3864e-17
FRAS1	1009.95	1.4029	0.115124	12.186	3.69183e-34	3.05268e-31
LOC107986293	76.894	1.12957	0.329056	3.43276	0.000597463	0.00308767
PAQR3	2258.11	-0.59418	0.0918617	-6.46821	9.91732e-11	2.01442e-09
PRKG2	68.2215	1.21971	0.349421	3.49066	0.000481829	0.00255802
HNRNPD	3825.56	0.526355	0.115116	4.57238	4.82215e-06	4.15165e-05
HNRNPDL	9664.74	-0.493196	0.0790942	-6.23556	4.50175e-10	8.18856e-09
ENOPH1	1879.92	-0.421118	0.110002	-3.82826	0.000129054	0.00080613
SEC31A	3397.53	-0.283823	0.0817428	-3.47214	0.000516318	0.00272134
LIN54	1565.05	-0.285772	0.110085	-2.59592	0.00943391	0.0328507
COPS4	2346.13	-0.841948	0.105688	-7.96638	1.63394e-15	7.00334e-14
HPSE	130.456	0.734154	0.288728	2.54272	0.0109993	0.0373962
HELQ	722.864	-0.33244	0.113827	-2.92056	0.00349401	0.0141162
WDFY3	2078.28	0.656584	0.0932951	7.03771	1.95427e-12	5.19177e-11
ARHGAP24	159.025	1.02025	0.261611	3.89985	9.62505e-05	0.000616159
PTPN13	5064.86	1.05207	0.0810559	12.9796	1.59747e-38	1.86481e-35
AFF1	1420.76	0.309723	0.111847	2.76917	0.00562001	0.021158
KLHL8	2119.06	-0.487106	0.0830528	-5.86501	4.49095e-09	6.93024e-08
PKD2	674.643	0.55136	0.120433	4.57814	4.69137e-06	4.04784e-05
LOC105377327	30.1559	2.46722	0.597948	4.12615	3.68885e-05	0.000259409
GPRIN3	731.054	0.670181	0.122133	5.48732	4.08077e-08	5.2689e-07
LOC124900733	23.2832	3.66035	0.751864	4.86836	1.12526e-06	1.10558e-05
GRID2	43.6627	1.57284	0.503312	3.12498	0.00177818	0.00788382
SMARCAD1	3685.91	-0.306948	0.103773	-2.95787	0.00309776	0.0127093
UNC5C	716.651	0.648241	0.117007	5.54021	3.02105e-08	4.02638e-07
RAP1GDS1	1531.22	-0.488653	0.0977815	-4.9974	5.81092e-07	6.03758e-06
EIF4E	3203.03	-0.576207	0.107396	-5.36525	8.08354e-08	9.89623e-07
METAP1	2329.72	-0.489571	0.0901493	-5.43067	5.61424e-08	7.10099e-07
ADH5	3836.66	-0.835128	0.0885619	-9.42988	4.10564e-21	3.84323e-19
TRMT10A	726.644	-0.903275	0.130418	-6.92599	4.32929e-12	1.08069e-10
LAMTOR3	1190.74	-0.620617	0.109299	-5.67813	1.36172e-08	1.92199e-07
DNAJB14	1537.24	-0.406551	0.107211	-3.79208	0.000149391	0.000914172
H2AZ1	16166.9	-0.620812	0.122649	-5.06168	4.15576e-07	4.46756e-06
DDIT4L	117.307	-1.074	0.236466	-4.54186	5.57588e-06	4.75251e-05
PPP3CA	1404.18	0.366057	0.093512	3.91455	9.0572e-05	0.000585092
UBE2D3	8003.21	-0.79652	0.0780081	-10.2107	1.77513e-24	2.8182e-22
CISD2	1649.41	-0.682569	0.112377	-6.07393	1.24814e-09	2.11162e-08
CENPE	4198.75	0.759096	0.124786	6.08317	1.17827e-09	2.00195e-08
PPA2	2032.88	-0.445604	0.129315	-3.44589	0.000569188	0.00296471
INTS12	681.873	-0.381622	0.136213	-2.80166	0.00508404	0.0194211
GSTCD	1628.97	-0.84025	0.0976681	-8.60312	7.75782e-18	4.58196e-16
NPNT	220.362	0.951861	0.209883	4.5352	5.75484e-06	4.8889e-05
AIMP1	1735.77	-0.508085	0.120169	-4.22809	2.35686e-05	0.000174197
HADH	2022.04	-0.42302	0.0975859	-4.33484	1.45864e-05	0.000112985
LEF1	563.691	0.388367	0.140252	2.76906	0.00562182	0.021158
RPL34	9187.42	-0.530069	0.106747	-4.96567	6.84644e-07	7.02728e-06
OSTC	3036.05	-0.876482	0.0894839	-9.79486	1.18462e-22	1.4879e-20
COL25A1	694.543	0.802426	0.122091	6.57234	4.95312e-11	1.05693e-09
LOC124900754	8.38041	2.53719	1.0394	2.441	0.0146466	0.0474705
CASP6	503.131	-0.500776	0.131918	-3.79611	0.000146984	0.00090195
ELOVL6	1564.19	-0.373799	0.104395	-3.58061	0.000342793	0.00189914
ENPEP	83.6799	1.1326	0.313643	3.6111	0.000304897	0.00170827
PITX2	293.587	-0.395371	0.151213	-2.61465	0.00893179	0.0314108
TIFA	548.443	-0.465178	0.12309	-3.77916	0.000157358	0.000956731
ALPK1	211.285	0.581306	0.204004	2.84949	0.00437896	0.0170862
ANK2	1290.19	1.67312	0.0924295	18.1016	3.09758e-73	2.04905e-69
LOC124900761	47.4421	1.66631	0.403565	4.12897	3.64389e-05	0.000256611
PRSS12	262.654	1.19626	0.167925	7.12377	1.05014e-12	2.93523e-11
LOC124900766	10.5462	3.05827	1.10296	2.77278	0.0055579	0.020957
LOC729218	212.058	0.877248	0.221333	3.96347	7.38673e-05	0.000486363
LOC107986193	13.9648	2.81373	1.05464	2.66795	0.00763159	0.0274298
LINC01061	56.7323	1.54567	0.361132	4.28006	1.86847e-05	0.00014056
SEPTIN7P14	105.391	-0.740412	0.275899	-2.68363	0.0072828	0.0263351
MAD2L1	4941.64	-0.79897	0.0819114	-9.75407	1.77214e-22	2.11856e-20
MAD2L1-DT	16.3262	-1.88172	0.69932	-2.69079	0.00712841	0.0258447
ANXA5	7728.05	-0.505385	0.0833929	-6.06029	1.3588e-09	2.2852e-08
EXOSC9	1728.46	-0.346859	0.122024	-2.84255	0.00447539	0.0174009
CCNA2	5283.81	-0.539042	0.0892225	-6.04155	1.52644e-09	2.5563e-08
BLTP1	1860.6	0.755256	0.106889	7.06582	1.59666e-12	4.32866e-11
BBS12	280.417	-0.74818	0.201813	-3.7073	0.000209478	0.00123209
LOC124900773	20.8522	2.21136	0.672201	3.28973	0.00100284	0.00481406
SPRY1	292.085	0.500456	0.174851	2.86219	0.00420722	0.0164999
ANKRD50	1159.22	0.324966	0.123127	2.63927	0.00830842	0.029522
FAT4	409.951	0.426559	0.163364	2.6111	0.00902527	0.0316834
HSPA4L	4816.69	-0.411654	0.0985419	-4.17745	2.94798e-05	0.000212969
MFSD8	915.083	-0.681582	0.139277	-4.89372	9.89483e-07	9.8329e-06
ABHD18	913.666	-0.56305	0.115695	-4.86669	1.13482e-06	1.11322e-05
PGRMC2	1169.34	0.248261	0.094274	2.63339	0.0084536	0.0299628
SLC7A11	2695.1	1.43127	0.0933674	15.3294	4.86528e-53	1.60919e-49
NOCT	471.83	-0.420373	0.136985	-3.06876	0.0021495	0.00929138
LOC124900780	45.0292	1.31657	0.448479	2.93562	0.00332878	0.0135285
ELF2	1854.8	-0.287557	0.10662	-2.69701	0.00699649	0.0254762
MGARP	347.438	-0.630828	0.168078	-3.75318	0.000174608	0.00104939
NDUFC1	777.191	-0.347112	0.130155	-2.6669	0.00765536	0.027492
NAA15	6543.79	-0.662829	0.0907054	-7.30749	2.72184e-13	8.30999e-12
MGST2	576.589	-0.37396	0.118415	-3.15805	0.00158828	0.0071684
LOC124900782	9.2612	2.69302	1.10872	2.42895	0.0151425	0.0487648
LOC124900783	54.8202	1.84766	0.441092	4.18882	2.80408e-05	0.000203761
LOC101927516	16.5049	4.26004	1.01441	4.19952	2.67476e-05	0.000195293
SCOC	2666.78	-0.864135	0.103423	-8.35532	6.52575e-17	3.41698e-15
ELMOD2	2810.9	-0.295505	0.0881581	-3.35199	0.000802338	0.00396771
TBC1D9	671.137	0.424883	0.123129	3.45071	0.000559112	0.00292066
RNF150	700.712	0.66059	0.142668	4.63024	3.65235e-06	3.24881e-05
USP38	2001.84	-0.32239	0.0816837	-3.94681	7.9198e-05	0.000517682
GAB1	801.816	0.481527	0.138382	3.47968	0.000502005	0.00265236
HHIP	266.297	1.50888	0.171761	8.78475	1.56708e-18	1.01963e-16
LOC124900791	63.9636	2.06751	0.426243	4.85053	1.23133e-06	1.20018e-05
ABCE1	8766.41	-0.820397	0.0848564	-9.66807	4.12096e-22	4.75467e-20
ZNF827	348.376	0.778335	0.166427	4.67674	2.91474e-06	2.64003e-05
LSM6	683.826	-0.489355	0.13193	-3.70919	0.000207927	0.00122406
EDNRA	134.604	0.726701	0.282664	2.57089	0.0101436	0.0349176
TMEM184C	1609.86	-0.523226	0.0975666	-5.36276	8.19603e-08	1.00092e-06
LOC124900798	5.11939	5.44593	1.92213	2.83328	0.00460728	0.0178473
LRBA	4392.15	0.627199	0.0858383	7.30676	2.73666e-13	8.32962e-12
FHIP1A	528.068	0.450944	0.159714	2.82345	0.00475102	0.0183304
FBXW7	1488.23	0.564571	0.149295	3.78157	0.000155843	0.000948389
ARFIP1	942.436	-0.436945	0.119174	-3.66645	0.000245938	0.001419
TRIM2	1473.25	0.288775	0.0933021	3.09506	0.00196774	0.00860888
TMEM131L	895.525	0.681325	0.101	6.74578	1.52205e-11	3.52041e-10
GUCY1B1	867.843	-0.408858	0.129811	-3.14963	0.00163479	0.00733825
GLRB	316.117	-0.639676	0.200101	-3.19676	0.0013898	0.00639583
PPID	1699.19	-0.931657	0.113414	-8.21468	2.12737e-16	1.03729e-14
FNIP2	1040.75	0.265297	0.0998033	2.6582	0.00785599	0.0281209
RAPGEF2	882.782	0.566399	0.126851	4.46508	8.00394e-06	6.5908e-05
TMA16	1016.31	-0.466419	0.114235	-4.08298	4.44619e-05	0.000307867
MARCHF1	194.349	0.848082	0.253046	3.35149	0.000803777	0.00397383
TMEM192	1370.41	-0.572971	0.100608	-5.69505	1.23334e-08	1.75453e-07
MSMO1	1953.36	-0.453359	0.0962379	-4.71081	2.4673e-06	2.26578e-05
LOC102723331	203.569	1.29042	0.228562	5.64583	1.64385e-08	2.2941e-07
NEK1	1357.4	0.312066	0.101486	3.07497	0.0021052	0.00912377
HPF1	1035.31	-0.460375	0.124447	-3.69938	0.000216125	0.00126819
AADAT	304.202	-0.371293	0.152734	-2.43097	0.0150584	0.0485279
LOC124900812	113.286	1.21512	0.370694	3.27796	0.0010456	0.00499155
HMGB2	5000.6	0.368259	0.0859251	4.28581	1.82074e-05	0.000137334
SAP30	371.567	-0.617795	0.136319	-4.53197	5.84359e-06	4.96218e-05
FBXO8	517.847	-0.610683	0.156215	-3.90924	9.25865e-05	0.000596552
CEP44	1347.5	-0.29761	0.095287	-3.1233	0.00178833	0.00792527
LOC107984113	30.0831	2.20333	0.5013	4.39524	1.10651e-05	8.82581e-05
WDR17	484.4	0.323857	0.118848	2.72497	0.00643081	0.0237785
SPCS3	7549.39	-0.826617	0.092929	-8.89515	5.83388e-19	4.05735e-17
LOC124900623	98.2999	0.871916	0.297605	2.92978	0.00339203	0.0137602
LOC124900819	106.702	1.19054	0.367504	3.23954	0.00119724	0.0056235
TENM3	914.785	0.792272	0.146384	5.41229	6.22225e-08	7.77573e-07
LOC105377572	39.0185	2.97513	0.539365	5.51598	3.46834e-08	4.54918e-07
DCTD	718.017	-0.570011	0.137408	-4.1483	3.34948e-05	0.000237734
CDKN2AIP	574.006	-0.916626	0.139833	-6.55513	5.55927e-11	1.1812e-09
RWDD4	619.88	-0.766892	0.121174	-6.32887	2.46969e-10	4.68108e-09
STOX2	632.968	0.645339	0.147203	4.38399	1.16523e-05	9.22905e-05
CASP3	947.456	-0.866027	0.113895	-7.60374	2.87702e-14	1.01954e-12
ACSL1	928.158	-0.33825	0.115882	-2.91892	0.00351243	0.0141819
SLC25A4	1129.65	-0.67492	0.110014	-6.13483	8.52487e-10	1.484e-08
LRP2BP	182.104	1.19062	0.250884	4.7457	2.07785e-06	1.93138e-05
FAM149A	75.211	1.04319	0.328535	3.1753	0.00149684	0.00681925
FAT1	4025.24	0.610993	0.0947586	6.44789	1.13421e-10	2.27358e-09
CCDC127	581.492	-0.34767	0.118252	-2.94008	0.00328124	0.0133599
SDHA	3134.4	0.556921	0.110877	5.02287	5.09047e-07	5.36066e-06
PDCD6	1378.31	-0.609539	0.112695	-5.40873	6.34737e-08	7.91229e-07
EXOC3	718.819	0.317772	0.129718	2.44972	0.0142967	0.0465493
SLC9A3-AS1	75.6281	1.67194	0.427212	3.91361	9.09265e-05	0.000586618
CEP72	498.51	0.539755	0.135631	3.97957	6.90394e-05	0.000458684
TPPP	97.8408	1.29613	0.352609	3.67583	0.000237076	0.00137647
ZDHHC11B	83.4446	1.58333	0.333783	4.74361	2.09947e-06	1.95057e-05
ZDHHC11	95.8164	0.71549	0.259865	2.75331	0.00589954	0.0220816
TRIP13	2059.61	-0.385525	0.0915371	-4.21168	2.53477e-05	0.000186087
MRPL36	652.137	-0.818644	0.107903	-7.58686	3.27758e-14	1.14112e-12
NSUN2	3155.11	-0.190069	0.0759851	-2.5014	0.0123704	0.041391
SRD5A1	399.62	0.677835	0.145245	4.66683	3.05886e-06	2.75298e-05
TENT4A	1148.18	0.645733	0.114006	5.66404	1.47848e-08	2.07793e-07
MTRR	1116.58	-0.303099	0.120438	-2.51663	0.0118483	0.0398998
FASTKD3	561.098	-0.943882	0.15373	-6.13986	8.25951e-10	1.44541e-08
MIR4458HG	123.071	-1.26646	0.258913	-4.89144	1.00099e-06	9.92245e-06
CCT5	18317.7	-0.666462	0.080898	-8.2383	1.74672e-16	8.63644e-15
CMBL	593.823	-0.371024	0.121644	-3.05008	0.00228779	0.00979953
ANKRD33B	347.328	0.829859	0.155802	5.32638	1.00189e-07	1.20209e-06
TRIO	2599.12	0.882237	0.101887	8.65898	4.75999e-18	2.88875e-16
LOC124900943	41.6963	1.65492	0.528451	3.13164	0.00173832	0.00772954
ANKH	631.273	0.327934	0.121458	2.69998	0.00693446	0.0252875
ZNF622	625.943	-0.417581	0.11462	-3.64318	0.000269295	0.00153524
MYO10	986.023	0.505017	0.10847	4.65583	3.22676e-06	2.89359e-05
BASP1	130.398	0.564231	0.22203	2.54124	0.011046	0.0375226
DROSHA	2075.43	0.466064	0.122563	3.80263	0.000143165	0.000882268
C5orf22	1471.42	-0.514869	0.105095	-4.8991	9.62788e-07	9.58201e-06
PDZD2	83.0812	1.11552	0.312161	3.57353	0.000352195	0.00194417
MTMR12	1117.22	-0.463912	0.106846	-4.34186	1.41283e-05	0.000109693
SUB1	7481.59	-0.904843	0.106265	-8.515	1.66592e-17	9.47285e-16
LOC646652	109.47	1.62621	0.278403	5.84119	5.1828e-09	7.91783e-08
LOC124900960	49.5074	1.33931	0.374972	3.57176	0.000354592	0.00195523
RAD1	1616.21	-0.434317	0.121661	-3.56989	0.000357132	0.0019676
BRIX1	155.107	-0.748549	0.295581	-2.53247	0.0113264	0.0383635
LMBRD2	1183.28	0.363727	0.114269	3.18308	0.00145716	0.0066645
NADK2	939.605	0.3007	0.114647	2.62283	0.0087203	0.0307652
LOC124900962	4.47106	-4.40096	1.6572	-2.65566	0.0079154	0.0283029
SLC1A3	2243.15	-0.96405	0.100724	-9.57119	1.05678e-21	1.11552e-19
NIPBL	3413.58	0.45447	0.111381	4.08031	4.49753e-05	0.000311205
CPLANE1	1672.88	0.523282	0.128688	4.06628	4.77698e-05	0.000328322
WDR70	1248.82	-0.347406	0.0966685	-3.59379	0.000325902	0.00181315
EGFLAM	72.4289	0.867823	0.319258	2.71826	0.00656272	0.0241538
OSMR	22.6609	-1.35538	0.555877	-2.43826	0.014758	0.0477457
RICTOR	1756.4	-0.373737	0.095718	-3.90456	9.43964e-05	0.000605461
PTGER4	67.5708	0.999264	0.390427	2.55941	0.0104849	0.0358561
TTC33	945.693	-0.328541	0.124685	-2.63497	0.0084144	0.0298398
OXCT1	1503.33	0.607977	0.101044	6.01693	1.77754e-09	2.94206e-08
RIMOC1	1651.87	-0.294964	0.0989534	-2.98083	0.00287464	0.0118972
TMEM267	295.126	-0.620131	0.176374	-3.51599	0.000438117	0.00235621
LOC124900190	44.0033	0.999888	0.356587	2.80405	0.00504654	0.0193039
NNT	2502.23	0.372034	0.0870471	4.27394	1.92045e-05	0.000144089
MRPS30	1254.58	-0.52866	0.114465	-4.61851	3.86501e-06	3.41046e-05
ITGA1	466.57	0.683314	0.138561	4.93151	8.15964e-07	8.25743e-06
PELO	988.778	-0.695085	0.0977825	-7.10848	1.17329e-12	3.25648e-11
MOCS2	1367.83	-0.976359	0.11738	-8.31792	8.95188e-17	4.60233e-15
NDUFS4	803.36	-0.656705	0.134451	-4.88436	1.03765e-06	1.02551e-05
DHX29	1576.97	-0.306834	0.100045	-3.06698	0.00216236	0.00933681
IL6ST	3736.17	-0.33379	0.0874982	-3.81483	0.000136279	0.000845939
SETD9	234.096	-0.683642	0.18293	-3.73719	0.000186091	0.00111
MIER3	1862.27	-0.638338	0.0910501	-7.01084	2.36893e-12	6.15332e-11
GPBP1	4218.07	-0.5492	0.0874213	-6.28223	3.3376e-10	6.17861e-09
PLK2	141.245	-0.797823	0.263357	-3.02943	0.00245016	0.0103785
RAB3C	172.16	-1.16264	0.190116	-6.11542	9.63015e-10	1.66039e-08
PDE4D	654.78	0.542241	0.149213	3.63402	0.000279042	0.00158283
LOC107986347	43.448	1.30986	0.520096	2.51849	0.0117858	0.0397297
DEPDC1B	1462.06	-0.577138	0.0936732	-6.16119	7.22011e-10	1.27476e-08
NDUFAF2	749.727	-0.449925	0.122968	-3.65888	0.000253323	0.00145716
SMIM15	1632.83	-0.348244	0.0876287	-3.97409	7.06502e-05	0.000467444
DIMT1	704.769	-1.03046	0.122509	-8.41135	4.05313e-17	2.16804e-15
SREK1IP1	2972.67	-0.851352	0.116215	-7.32563	2.3777e-13	7.32695e-12
LOC124900985	38.6591	1.22181	0.496568	2.46051	0.0138738	0.0453883
TRIM23	970.148	-0.344057	0.119035	-2.89039	0.00384764	0.0153019
TRAPPC13	1125.74	-0.614548	0.120669	-5.09286	3.52711e-07	3.84591e-06
SHLD3	206.26	-1.35621	0.208575	-6.50228	7.91094e-11	1.63534e-09
SGTB	1293.11	-0.443162	0.126848	-3.49365	0.000476474	0.00253502
ERBIN	3176.67	0.433753	0.0970413	4.46978	7.83003e-06	6.46637e-05
MAST4	303.775	1.13222	0.21342	5.30511	1.12603e-07	1.34049e-06
CCNB1	7199.99	-0.932423	0.104141	-8.95347	3.44482e-19	2.46796e-17
CENPH	1383.69	0.381974	0.107761	3.54463	0.000393166	0.00214234
MRPS36	406.656	-0.767695	0.146995	-5.22259	1.76439e-07	2.03453e-06
GTF2H2C	30.3007	-1.28897	0.477687	-2.69835	0.00696841	0.0253879
GTF2H2	270.559	-0.856571	0.200027	-4.28227	1.84995e-05	0.000139378
MCCC2	1775.01	0.445094	0.110431	4.03053	5.56519e-05	0.000377577
MAP1B	4542.02	0.950687	0.099899	9.51648	1.79141e-21	1.79548e-19
MRPS27	4360.83	-0.735037	0.0794734	-9.24884	2.26935e-20	1.90895e-18
LOC107986422	111.072	1.28607	0.302354	4.25353	2.10428e-05	0.000156696
PTCD2	522.8	0.630362	0.146	4.31755	1.5777e-05	0.00012112
TNPO1	13333.5	-0.871778	0.0777945	-11.2062	3.80353e-29	1.27934e-26
FCHO2	1099.07	-0.364768	0.108632	-3.35782	0.000785609	0.00389566
BTF3	15271.7	-0.316959	0.0896661	-3.53488	0.000407955	0.00221562
UTP15	1952.29	-0.530774	0.0847797	-6.26063	3.8343e-10	7.04553e-09
NSA2	3159.33	-0.411184	0.113705	-3.61624	0.000298919	0.00167856
FAM169A	1429.54	-0.360884	0.129748	-2.78142	0.00541212	0.0205047
HMGCR	3804.71	-0.476395	0.084754	-5.62092	1.89946e-08	2.63048e-07
POC5	551.934	-0.675775	0.162698	-4.15355	3.27351e-05	0.000233343
IQGAP2	1140.14	0.782368	0.130321	6.00338	1.93255e-09	3.18269e-08
F2RL1	734.068	-0.721371	0.139688	-5.16415	2.41535e-07	2.71573e-06
ZBED3	194.897	1.45844	0.200337	7.27991	3.34037e-13	1.00898e-11
TBCA	3975.2	-0.671986	0.106717	-6.29691	3.03639e-10	5.64735e-09
SCAMP1-AS1	146.727	-1.05648	0.236262	-4.47165	7.7617e-06	6.41796e-05
SCAMP1	2679.85	-0.251858	0.100733	-2.50026	0.0124102	0.0414893
ARSB	574.458	-0.340647	0.136045	-2.50392	0.0122826	0.0411388
JMY	1284.98	0.454912	0.131918	3.44845	0.000563815	0.00293981
LOC107986426	39.0488	1.36335	0.545664	2.49851	0.0124715	0.0416662
TENT2	1437.12	-0.343448	0.122004	-2.81506	0.00487681	0.0187486
CMYA5	52.5966	0.898361	0.359248	2.50067	0.0123959	0.0414625
CKMT2	51.3541	1.22085	0.444378	2.74731	0.00600856	0.0224431
ZCCHC9	858.479	-0.56526	0.141034	-4.00796	6.12455e-05	0.000410753
TMEM167A	3440.98	-0.633806	0.0911046	-6.95691	3.47814e-12	8.81529e-11
VCAN	3063.66	0.586835	0.109676	5.35061	8.76578e-08	1.06201e-06
EDIL3	304.999	0.534748	0.203512	2.62761	0.00859878	0.0304122
RASA1	755.281	0.768989	0.150707	5.10255	3.3511e-07	3.67417e-06
LOC644285	64.8334	1.41632	0.466544	3.03576	0.00239929	0.0102077
MEF2C	543.661	-0.371824	0.137259	-2.70891	0.00675044	0.0247209
POLR3G	1047.08	-0.993363	0.138552	-7.16961	7.52095e-13	2.14137e-11
ADGRV1	1395.4	1.05951	0.123198	8.60006	7.96724e-18	4.6913e-16
ARRDC3	412.078	-0.835402	0.211657	-3.94696	7.91492e-05	0.000517682
POU5F2	38.4234	1.74513	0.461163	3.78419	0.00015421	0.000939895
SLF1	1433.2	-0.322129	0.105225	-3.06135	0.00220344	0.00948944
MCTP1	110.193	0.725906	0.269416	2.69437	0.00705227	0.0256417
RHOBTB3	1482.84	0.823122	0.0965752	8.52312	1.55308e-17	8.85655e-16
ELL2	1056.88	-0.271431	0.0934234	-2.90539	0.00366801	0.0146935
LNPEP	1962.05	0.237785	0.0908106	2.61847	0.00883249	0.0311168
LIX1-AS1	17.0257	1.68254	0.695209	2.4202	0.015512	0.0497956
RIOK2	1367.68	-0.474838	0.132095	-3.59468	0.00032479	0.00180798
CHD1	4533.72	0.353715	0.0972122	3.63859	0.000274134	0.00155879
LOC105379102	55.8736	2.07034	0.473332	4.37397	1.22008e-05	9.61197e-05
SLCO4C1	162.617	0.723473	0.23039	3.14021	0.00168824	0.00752881
PAM	1699.98	0.314239	0.0901938	3.48405	0.000493896	0.00261579
PPIP5K2	2451.29	-0.47732	0.114377	-4.17321	3.00339e-05	0.000216264
MACIR	638.723	-0.55522	0.130125	-4.26682	1.98281e-05	0.000148233
NUDT12	1241.76	-0.765044	0.109684	-6.97498	3.05911e-12	7.84342e-11
LOC124901038	131.143	1.54209	0.384583	4.00978	6.07746e-05	0.000408094
SLC25A46	3259.48	-0.797843	0.0816133	-9.77589	1.42894e-22	1.75045e-20
WDR36	3950.58	-0.345194	0.0822553	-4.19661	2.70938e-05	0.000197385
EPB41L4A	213.289	0.641441	0.192932	3.3247	0.000885137	0.00431798
APC	2733.43	0.436755	0.106213	4.11205	3.92153e-05	0.000273831
SRP19	1616.41	-0.374338	0.108526	-3.44929	0.000562065	0.00293222
REEP5	2184.47	-0.472087	0.103758	-4.54989	5.3674e-06	4.58528e-05
MCC	925.927	0.461316	0.111347	4.14305	3.42718e-05	0.000242642
YTHDC2	2182.57	0.308207	0.107427	2.86899	0.00411788	0.0162109
TMED7	2630.41	-0.587755	0.130666	-4.49816	6.85448e-06	5.74196e-05
ATG12	1386.82	-0.717985	0.111015	-6.46747	9.96551e-11	2.02214e-09
COMMD10	672.234	-1.48033	0.15175	-9.75508	1.7547e-22	2.11042e-20
SEMA6A	622.675	0.891301	0.142184	6.26864	3.64216e-10	6.71735e-09
SEMA6A-AS1	10.3521	2.70043	0.978904	2.75862	0.00580454	0.0217588
DTWD2	598.872	-0.851773	0.128344	-6.63663	3.20946e-11	7.08474e-10
MIR1244-2	292.607	-0.562432	0.2178	-2.58233	0.00981364	0.033917
DMXL1	1918.16	0.445019	0.102321	4.34924	1.36609e-05	0.000106738
LOC102723444	23.2378	1.97574	0.734221	2.69093	0.00712521	0.0258447
SRFBP1	925.906	-0.715938	0.151204	-4.73491	2.19155e-06	2.02379e-05
LOX	282.674	1.17073	0.20078	5.83089	5.51321e-09	8.36466e-08
SNX2	3253.2	-0.410971	0.108651	-3.78249	0.000155266	0.000945462
CSNK1G3	1978.02	-0.369615	0.107301	-3.44465	0.000571808	0.00297601
ALDH7A1	1736.71	0.515561	0.101714	5.06875	4.00439e-07	4.31886e-06
LMNB1	4306.95	0.284456	0.0788501	3.60755	0.000309096	0.00173033
SLC12A2-DT	417.157	0.477596	0.139281	3.42901	0.000605779	0.00312414
FBN2	2775.99	0.960579	0.0803672	11.9524	6.30904e-33	4.17343e-30
ISOC1	1342	-0.361628	0.0896279	-4.03477	5.46562e-05	0.000371456
ADAMTS19	212.466	0.712129	0.192539	3.69861	0.00021678	0.00127165
CHSY3	236.053	0.58301	0.171189	3.40566	0.000660053	0.00335588
HINT1	6003.88	-0.700206	0.0887581	-7.88893	3.04782e-15	1.24709e-13
LYRM7	2502.12	-0.647654	0.0925249	-6.99978	2.56358e-12	6.62425e-11
CDC42SE2	915.7	-0.505746	0.111751	-4.52564	6.02139e-06	5.0892e-05
LOC105379173	158.918	0.677159	0.259334	2.61114	0.00902399	0.0316834
SEPTIN8	2881.46	0.25553	0.0805621	3.17183	0.0015148	0.00688873
SOWAHA	201.432	0.525461	0.207844	2.52815	0.0114665	0.0387784
UQCRQ	2972.71	-0.728601	0.138031	-5.27854	1.30214e-07	1.53268e-06
AFF4	4198.26	0.294483	0.0981085	3.0016	0.00268564	0.011244
ZCCHC10	1031.6	-1.05563	0.110894	-9.51929	1.74374e-21	1.75823e-19
HSPA4	11200.7	-0.711799	0.072139	-9.86704	5.78438e-23	7.65274e-21
C5orf15	3664.4	-0.598739	0.0763932	-7.8376	4.59248e-15	1.81549e-13
VDAC1	7901.19	-0.411991	0.0662992	-6.21412	5.16147e-10	9.34574e-09
TCF7	256.533	0.938772	0.171029	5.48898	4.04271e-08	5.23337e-07
SKP1	3966.75	-0.743378	0.0969239	-7.6697	1.72396e-14	6.3473e-13
PPP2CA	4098.4	-0.485639	0.0855369	-5.67754	1.36646e-08	1.92732e-07
UBE2B	634.887	-0.571219	0.164768	-3.4668	0.000526694	0.00276881
CDKN2AIPNL	1242.8	-0.730927	0.116933	-6.25083	4.08265e-10	7.4673e-09
SAR1B	2508.11	-0.603913	0.0981417	-6.15349	7.57982e-10	1.33352e-08
DDX46	4160.5	0.394832	0.0871805	4.52891	5.929e-06	5.0261e-05
C5orf24	3158.97	-0.514044	0.0971465	-5.29143	1.21363e-07	1.43445e-06
TXNDC15	1034.88	-0.267785	0.0967657	-2.76735	0.00565137	0.0212569
MACROH2A1	4688.5	-0.596368	0.0705653	-8.45129	2.88091e-17	1.59917e-15
SMAD5	5004.57	-0.517197	0.0779349	-6.63627	3.21709e-11	7.09369e-10
KLHL3	101.882	1.28243	0.26386	4.86025	1.17237e-06	1.14722e-05
NPY6R	12.9666	2.34026	0.82992	2.81986	0.00480447	0.0185099
FAM13B	1445.11	-0.349959	0.113723	-3.07729	0.00208891	0.00906307
CDC23	2873.45	-0.366278	0.0940943	-3.89267	9.91454e-05	0.00063265
LOC100128966	15.964	2.19578	0.683213	3.2139	0.00130944	0.00607573
FAM53C	2019.15	-0.252859	0.0957833	-2.63991	0.00829278	0.0294718
KDM3B	3581.94	0.354911	0.0837036	4.24009	2.23428e-05	0.000165816
REEP2	629.473	0.492682	0.172521	2.85578	0.00429306	0.0167973
EGR1	126.571	2.02223	0.313269	6.45524	1.08047e-10	2.17464e-09
ETF1	8082.74	-0.207464	0.0746465	-2.77929	0.00544777	0.02062
HSPA9	13164.3	-0.317703	0.0918478	-3.45902	0.000542154	0.0028403
LOC124901079	69.7578	1.86735	0.370181	5.04443	4.54878e-07	4.84733e-06
MATR3	22414.8	-0.290271	0.0835238	-3.4753	0.000510277	0.0026932
SNORA74A	53.2314	2.81544	0.591955	4.75617	1.97297e-06	1.84425e-05
PAIP2	2515.31	-0.539342	0.120328	-4.48227	7.38539e-06	6.1452e-05
UBE2D2	2411.45	-0.366228	0.0871521	-4.20217	2.64374e-05	0.000193312
IGIP	107.364	0.833209	0.268698	3.10091	0.00192925	0.00846288
CYSTM1	632.681	-0.420927	0.106579	-3.94945	7.83306e-05	0.000513196
PFDN1	1285.08	-0.685398	0.116501	-5.8832	4.02412e-09	6.28313e-08
NDUFA2	362.447	-0.880268	0.181922	-4.83872	1.30677e-06	1.26626e-05
HARS1	2331.12	-0.240397	0.0914875	-2.62765	0.00859767	0.0304122
VTRNA1-3	216.05	-1.10697	0.432124	-2.5617	0.0104162	0.0356764
TAF7	3125.29	-0.722239	0.102492	-7.04679	1.83086e-12	4.8901e-11
HDAC3	2127.01	-0.264226	0.0889045	-2.97202	0.00295847	0.0122238
RNF14	2055.72	-0.812579	0.0985814	-8.24273	1.68329e-16	8.37217e-15
GNPDA1	1609.08	-0.798154	0.0850612	-9.38329	6.39438e-21	5.82094e-19
NDFIP1	2194.19	-0.62901	0.104545	-6.01662	1.78101e-09	2.94534e-08
ARHGAP26	400.029	0.46792	0.16829	2.78043	0.00542868	0.0205596
YIPF5	1702.05	-0.771176	0.0889029	-8.67435	4.15906e-18	2.55531e-16
RBM27	1173.26	-0.291758	0.112209	-2.60013	0.00931891	0.0325244
FBXO38	1072.19	-0.245187	0.100815	-2.43206	0.0150134	0.0483906
GRPEL2	3299.32	-0.48056	0.0950377	-5.05651	4.2699e-07	4.58033e-06
PCYOX1L	316.656	1.12665	0.161489	6.97661	3.02388e-12	7.76312e-11
CSNK1A1	4546.32	-0.386015	0.0764324	-5.0504	4.4088e-07	4.71913e-06
PPARGC1B	856.285	0.632001	0.114468	5.5212	3.36691e-08	4.43928e-07
TCOF1	4896.45	0.49947	0.143124	3.48978	0.000483417	0.00256508
RPS14	20594.3	-0.702467	0.137076	-5.12465	2.98096e-07	3.30671e-06
NDST1	1208.95	0.438	0.1235	3.54657	0.00039028	0.00212778
SYNPO	21.1922	1.83974	0.587935	3.12915	0.00175315	0.00778329
RBM22	2104.6	-0.582285	0.0935634	-6.22342	4.86418e-10	8.82355e-09
DCTN4	3513.1	-0.462706	0.0763434	-6.06085	1.35404e-09	2.27913e-08
SMIM3	161.182	-1.00798	0.209069	-4.82125	1.42658e-06	1.37164e-05
ZNF300	394.324	-0.444579	0.140467	-3.16502	0.00155073	0.00703088
[truncated: 4,190 more rows]

## Sheet: 24 hpi vs 0 hpi
	baseMean	log2FoldChange	lfcSE	stat	pvalue	padj
LOC284600	104.116	0.882327	0.304556	2.8971	0.00376633	0.0132734
ISG15	23.963	-1.7408	0.62133	-2.80174	0.00508279	0.0171866
C1orf159	125.471	-0.891624	0.32184	-2.77039	0.00559892	0.0186835
B3GALT6	558.103	-0.427152	0.125564	-3.40188	0.000669244	0.00292602
UBE2J2	886.815	-0.791012	0.160672	-4.92314	8.51655e-07	6.98392e-06
PUSL1	371.287	-1.02966	0.368028	-2.79777	0.0051457	0.0173786
CCNL2	1522.67	-0.556685	0.114208	-4.87429	1.092e-06	8.7417e-06
MRPL20-AS1	447.79	-0.602537	0.217073	-2.77573	0.00550783	0.018426
MRPL20	1567.65	-0.537138	0.0972261	-5.52463	3.30179e-08	3.53039e-07
CDK11B	434.718	0.557569	0.174254	3.19975	0.00137546	0.00552773
CDK11A	142.532	0.940628	0.232517	4.04542	5.22295e-05	0.000301219
SLC35E2A	303.878	0.466375	0.162153	2.87614	0.00402567	0.0140354
GNB1	5163.11	0.35205	0.075121	4.68645	2.77989e-06	2.06773e-05
RER1	1358.89	-0.3206	0.116478	-2.75246	0.00591492	0.0195757
PRDM16	177.351	1.31544	0.251085	5.23902	1.61436e-07	1.51046e-06
LOC124903828	93.1514	2.48141	0.419967	5.90857	3.45088e-09	4.33985e-08
WRAP73	818.311	-0.630781	0.199277	-3.16535	0.00154895	0.00613674
TP73-AS3	22.4991	2.08953	0.769795	2.7144	0.00663954	0.0215967
CEP104	1022.81	0.616245	0.110393	5.58229	2.37376e-08	2.60405e-07
C1orf174	999.366	-1.0085	0.115118	-8.76057	1.94258e-18	9.91013e-17
KCNAB2	80.8335	0.838249	0.284697	2.94436	0.00323626	0.0116517
CHD5	19.9985	2.07163	0.57347	3.61245	0.000303319	0.00144696
RPL22	8328.1	0.776796	0.101093	7.68394	1.54268e-14	4.44979e-13
GPR153	159.46	1.20312	0.264121	4.5552	5.2335e-06	3.7212e-05
TNFRSF25	19.1044	2.67837	0.628139	4.26398	2.0082e-05	0.000126879
PLEKHG5	126.296	1.11459	0.322986	3.45088	0.000558755	0.00249124
KLHL21	832.88	-0.597558	0.194392	-3.07399	0.00211217	0.00804683
THAP3	360.714	-0.971491	0.234692	-4.13942	3.48179e-05	0.000209002
DNAJC11	1357.44	0.305541	0.111181	2.74814	0.00599336	0.0198
LOC124903832	120.805	2.16083	0.323162	6.68653	2.28529e-11	4.11913e-10
PER3	70.0659	0.878736	0.340655	2.57955	0.00989303	0.0303959
PARK7	3805.04	-0.554782	0.0888648	-6.24299	4.29276e-10	6.20013e-09
ERRFI1	840.976	-0.350502	0.135919	-2.57876	0.00991559	0.0304605
RERE	688.924	0.586678	0.137757	4.25878	2.05544e-05	0.000129451
ENO1	56306	-0.672516	0.100421	-6.69695	2.12815e-11	3.8675e-10
GPR157	285.128	-0.42022	0.152892	-2.74848	0.00598717	0.0197828
SLC25A33	885.44	-0.813625	0.127318	-6.3905	1.65343e-10	2.59181e-09
PIK3CD	158.401	0.869217	0.26537	3.27549	0.00105477	0.00437907
CLSTN1	2220.49	0.593923	0.116952	5.07833	3.80757e-07	3.33016e-06
LZIC	1856.17	-0.711475	0.100802	-7.05816	1.68724e-12	3.55827e-11
UBE4B	1993.55	0.414885	0.0846733	4.89983	9.5919e-07	7.77579e-06
KIF1B	3613.03	0.585778	0.0918372	6.37844	1.78896e-10	2.79009e-09
CENPS	57.3906	-1.39339	0.332337	-4.19271	2.75646e-05	0.000168625
DFFA	6203.74	-0.523447	0.0642416	-8.14811	3.69661e-16	1.32897e-14
CASZ1	155.18	0.621808	0.238928	2.60249	0.00925501	0.0287697
TARDBP	5595.24	0.221979	0.0819856	2.70754	0.00677844	0.0219837
MTOR	4217.12	0.705661	0.0802152	8.7971	1.40403e-18	7.39071e-17
UBIAD1	969.917	-0.72651	0.124698	-5.82614	5.67246e-09	6.9019e-08
LINC01647	5.1449	-5.80893	1.8072	-3.21432	0.00130753	0.00529202
MAD2L2	1301.24	-0.8469	0.156697	-5.40469	6.49201e-08	6.54311e-07
AGTRAP	493.935	-0.660688	0.237789	-2.77846	0.00546164	0.0182961
MTHFR	409.139	0.605111	0.201759	2.99917	0.00270716	0.00996913
CLCN6	234.029	0.892037	0.190259	4.68854	2.75161e-06	2.05053e-05
RNU5E-1	112.152	1.66437	0.616322	2.70049	0.0069237	0.0223743
MIIP	333.969	-1.17935	0.274153	-4.3018	1.69415e-05	0.000108874
VPS13D	2109.98	0.950108	0.0857414	11.0811	1.54976e-28	3.10655e-26
LINC02766	3.57697	4.4152	1.74841	2.52527	0.011561	0.0346619
DHRS3	514.7	-0.622155	0.131509	-4.7309	2.23529e-06	1.69764e-05
TMEM51	160.876	-0.582231	0.228154	-2.55192	0.0107131	0.0325305
FHAD1	108.52	1.54378	0.277757	5.55802	2.72848e-08	2.96207e-07
DDI2	2247.52	0.353171	0.0980393	3.60234	0.000315367	0.00149759
SPEN-AS1	231.787	-0.574024	0.171571	-3.34569	0.000820767	0.00350584
SPEN	7941.48	0.804172	0.120217	6.68936	2.24156e-11	4.05874e-10
LOC124903855	69.9943	2.34609	0.350868	6.68654	2.28513e-11	4.11913e-10
UBR4	6193.75	1.06288	0.077124	13.7815	3.29468e-43	2.42159e-40
MRTO4	3005.88	-0.908444	0.0958792	-9.47488	2.67063e-21	2.0306e-19
AKR7L	21.105	2.02546	0.602961	3.35918	0.000781742	0.00336373
LOC124903867	71.8348	0.916727	0.357397	2.56501	0.0103174	0.0314852
OTUD3	898.803	0.57642	0.118194	4.8769	1.07767e-06	8.64795e-06
MUL1	649.748	-0.865978	0.140836	-6.14884	7.805e-10	1.08695e-08
DDOST	5169.28	-0.397681	0.122176	-3.25497	0.00113403	0.00466451
HP1BP3	3816.58	0.301491	0.0733344	4.11119	3.93628e-05	0.000233809
EIF4G3	4407.09	0.897103	0.0975415	9.19714	3.67604e-20	2.4317e-18
LOC105376829	6.46794	6.46274	1.51275	4.27218	1.93574e-05	0.000122888
USP48	2200.16	0.651876	0.100443	6.49003	8.58173e-11	1.40399e-09
HSPG2	163.72	1.62296	0.297155	5.46167	4.7167e-08	4.88533e-07
LINC00339	178.441	-0.711047	0.202121	-3.51794	0.000434918	0.00199606
CDC42	10909.3	-0.85599	0.0862995	-9.91882	3.44806e-23	3.35425e-21
WNT4	21.9728	2.26068	0.724749	3.11926	0.00181304	0.00701771
EPHB2	487.334	0.413669	0.154217	2.68238	0.00731007	0.0234208
RPL11	19066.4	0.260626	0.097196	2.68145	0.00733046	0.0234748
PITHD1	1174.63	-0.420364	0.105343	-3.99044	6.59499e-05	0.000369606
LYPLA2	653.175	-0.773636	0.218069	-3.54766	0.000388666	0.00180549
GALE	414.161	-0.804742	0.182376	-4.41255	1.02162e-05	6.84012e-05
PNRC2	3377.43	-0.770023	0.086515	-8.90046	5.56179e-19	3.049e-17
IFNLR1	172.339	-0.500405	0.199402	-2.50952	0.0120894	0.0360178
SRRM1	2709.4	0.331645	0.110278	3.00734	0.00263544	0.00973572
CLIC4	6690.48	0.333621	0.0850892	3.92084	8.82404e-05	0.00047963
RSRP1	713.463	-1.16733	0.134786	-8.66061	4.69267e-18	2.22789e-16
TMEM50A	2626.17	-0.630645	0.0978448	-6.44536	1.15323e-10	1.85611e-09
MACO1	998.583	0.352535	0.145961	2.41527	0.0157234	0.0449484
SELENON	1215.7	1.00981	0.141829	7.11993	1.07984e-12	2.36528e-11
MTFR1L	668.028	-0.645672	0.115022	-5.61347	1.98312e-08	2.20681e-07
AUNIP	858.457	-0.443238	0.117942	-3.75809	0.000171215	0.000870552
STMN1	8627.35	-0.413811	0.0929855	-4.45028	8.576e-06	5.85285e-05
PDIK1L	768.821	-0.769588	0.120471	-6.38816	1.67898e-10	2.62771e-09
ZNF593	357.704	-1.85215	0.180077	-10.2853	8.2053e-25	9.86874e-23
CEP85	1916.75	-0.219781	0.0849661	-2.58669	0.0096903	0.0299166
HMGN2	12553.1	-0.801811	0.0967861	-8.28436	1.18742e-16	4.55792e-15
ARID1A	1600.8	0.76055	0.13458	5.65128	1.59254e-08	1.79874e-07
ZDHHC18	723.596	-0.462222	0.186353	-2.48036	0.0131251	0.0385422
GPN2	654.114	-0.317348	0.13076	-2.42695	0.0152265	0.0436851
WDTC1	772.401	0.311787	0.125703	2.48034	0.0131257	0.0385422
TMEM222	495.568	-0.768773	0.213152	-3.6067	0.00031012	0.0014748
WASF2	1763.49	0.569953	0.112645	5.05974	4.19825e-07	3.64455e-06
FAM76A	1046.27	-0.510469	0.11349	-4.4979	6.86274e-06	4.76693e-05
STX12	2419.39	-0.365623	0.0923308	-3.95993	7.49714e-05	0.000413854
PPP1R8	3913.85	-0.825359	0.0897324	-9.19801	3.64631e-20	2.4201e-18
RPA2	5044.89	-0.7905	0.0903271	-8.75153	2.10477e-18	1.06739e-16
XKR8	365.149	-0.750818	0.222233	-3.37852	0.00072876	0.00315769
EYA3	2484.82	0.331291	0.090996	3.64072	0.000271877	0.00131566
PTAFR	28.1118	1.30158	0.461655	2.81937	0.00481184	0.0163849
DNAJC8	6594.29	-0.346454	0.103727	-3.34007	0.000837588	0.00357
PHACTR4	1800.99	0.423832	0.104486	4.05637	4.98418e-05	0.000288776
SNHG3	1130.77	-0.306358	0.102389	-2.99209	0.00277074	0.010158
RCC1	6379.49	-0.469069	0.0931116	-5.03771	4.71143e-07	4.0458e-06
SNHG12	374.227	-0.730164	0.172852	-4.22422	2.39767e-05	0.000148879
SNORD99	18.7886	-2.68106	0.651824	-4.11317	3.90265e-05	0.00023195
SNORA16A	93.8772	-0.950629	0.264113	-3.59933	0.000319037	0.00151285
TAF12-DT	48.7429	-1.16693	0.382261	-3.0527	0.0022679	0.008558
YTHDF2	4709.48	-0.635066	0.0789945	-8.03937	9.03003e-16	3.06326e-14
EPB41	6086.33	0.442929	0.0706915	6.26566	3.71256e-10	5.42932e-09
PTPRU	1286.72	1.11717	0.15912	7.0209	2.2045e-12	4.55711e-11
SDC3	804.927	0.757353	0.145847	5.19279	2.0717e-07	1.90337e-06
PUM1	5647.72	0.208442	0.0719327	2.89774	0.00375867	0.0132529
SNRNP40	4405.54	-0.531692	0.0797015	-6.67104	2.54002e-11	4.54934e-10
ZCCHC17	2144.97	-0.642695	0.0962982	-6.67401	2.489e-11	4.46602e-10
PEF1	2358.93	-0.715465	0.130398	-5.48678	4.09327e-08	4.29112e-07
KHDRBS1	5700.47	0.587497	0.0638097	9.20702	3.3532e-20	2.24055e-18
IQCC	570.689	-0.384264	0.147288	-2.60893	0.00908265	0.0282915
EIF3I	12134.7	-0.613918	0.0783576	-7.83482	4.69499e-15	1.44453e-13
HDAC1	7554.49	-0.220209	0.0710607	-3.09889	0.00194248	0.0074663
LOC124903933	92.2519	1.02165	0.280631	3.64054	0.000272063	0.00131589
FAM229A	3.2799	5.081	1.84751	2.75018	0.00595622	0.0196904
RBBP4	8102.8	-0.204495	0.0860919	-2.37531	0.017534	0.0491819
YARS1	9206.89	0.877674	0.0894279	9.81432	9.76962e-23	9.14519e-21
HPCA	7.08936	3.73529	1.31098	2.84923	0.00438247	0.01511
AK2	11999.1	-0.686472	0.0800763	-8.57273	1.01061e-17	4.55807e-16
ZNF362	398.817	0.548011	0.180694	3.03282	0.0024228	0.0090547
PHC2	1411.85	-0.793956	0.160078	-4.9598	7.05648e-07	5.87399e-06
ZSCAN20	510.287	0.732544	0.132326	5.53591	3.09609e-08	3.32838e-07
SMIM12	1241.07	-0.818937	0.11066	-7.40048	1.35695e-13	3.36188e-12
ZMYM1	2511.56	-0.435145	0.0940364	-4.62741	3.70269e-06	2.69948e-05
ZMYM4	4895.59	0.264376	0.0834953	3.16636	0.00154361	0.00612291
KIAA0319L	1504.47	0.79757	0.0886253	8.99935	2.27054e-19	1.33706e-17
TFAP2E	6.68102	3.04621	1.16406	2.61688	0.00887385	0.027708
PSMB2	3805.47	-0.345281	0.0783759	-4.40545	1.05565e-05	7.04892e-05
C1orf216	220.279	0.619693	0.189902	3.26322	0.00110153	0.00454843
CLSPN	3053.22	0.523588	0.111111	4.71228	2.44963e-06	1.84559e-05
AGO4	640.736	0.47229	0.119948	3.93745	8.23516e-05	0.000450832
AGO1	2623.38	0.689257	0.0911003	7.56592	3.85134e-14	1.04555e-12
AGO3	1520.69	0.584386	0.108923	5.36516	8.08793e-08	7.98532e-07
ADPRS	627.317	-0.827564	0.151676	-5.45611	4.86665e-08	5.02491e-07
TRAPPC3	1430.79	-0.790961	0.0951443	-8.31327	9.31003e-17	3.64413e-15
THRAP3	7251.98	0.625317	0.0900925	6.94083	3.89792e-12	7.76649e-11
LSM10	385.885	-1.60855	0.229956	-6.99503	2.65209e-12	5.42585e-11
MRPS15	2714.48	-0.917324	0.102684	-8.93349	4.12784e-19	2.30752e-17
MEAF6	1404.24	-0.548876	0.109754	-5.00095	5.70474e-07	4.82363e-06
C1orf109	1320.84	-0.604748	0.100628	-6.00973	1.85837e-09	2.41991e-08
MANEAL	1003.44	-0.349189	0.131102	-2.66348	0.00773362	0.0246149
YRDC	972.836	-1.27755	0.121626	-10.5039	8.28649e-26	1.13411e-23
C1orf122	296.088	-0.585565	0.193109	-3.0323	0.00242696	0.00906341
MTF1	463.79	0.594897	0.144564	4.1151	3.87008e-05	0.000230381
LOC124904043	13.9682	2.00443	0.748435	2.67816	0.00740289	0.0236723
UTP11	2146.47	-0.321368	0.113653	-2.82764	0.00468929	0.0160227
RRAGC	642.611	-0.378651	0.148853	-2.54379	0.0109657	0.0331729
AKIRIN1	3289.09	-0.481364	0.0864087	-5.57079	2.53592e-08	2.77274e-07
MACF1	5377.76	1.25569	0.104059	12.0671	1.57592e-33	5.58466e-31
NT5C1A	336.98	0.462687	0.150564	3.07302	0.00211903	0.00807142
PPIE	1200.39	-0.582027	0.105722	-5.50524	3.68665e-08	3.8978e-07
BMP8B	241.985	0.824829	0.179091	4.60564	4.11197e-06	2.97275e-05
TRIT1	836.257	-0.431312	0.131269	-3.28571	0.00101724	0.00423745
MYCL-AS1	5.16431	-4.6223	1.57107	-2.94214	0.00325955	0.0117227
MFSD2A	181.377	-1.33485	0.226673	-5.88889	3.88794e-09	4.84345e-08
CAP1	3230.52	-0.422467	0.0931477	-4.53546	5.74793e-06	4.06079e-05
PPT1	5515.82	-0.684896	0.080303	-8.52889	1.47762e-17	6.51631e-16
ZMPSTE24	4524.58	-0.508733	0.0863034	-5.8947	3.75366e-09	4.6909e-08
EXO5	134.074	-0.725474	0.277005	-2.61899	0.00881907	0.0275526
ZNF684	204.219	-0.477009	0.192583	-2.4769	0.0132528	0.0388481
RIMS3	373.166	1.11484	0.176129	6.3297	2.45631e-10	3.72957e-09
NFYC-AS1	120.624	0.914232	0.290712	3.1448	0.001662	0.00651184
CTPS1	5016.92	-0.264453	0.0725597	-3.64463	0.000267775	0.001298
SLFNL1-AS1	62.4065	1.72349	0.334509	5.15228	2.57342e-07	2.32028e-06
HIVEP3	92.3084	0.929338	0.234782	3.95831	7.54826e-05	0.000416445
RIMKLA	447.368	-0.868958	0.136773	-6.3533	2.10746e-10	3.24206e-09
CCDC30	52.95	1.11851	0.408412	2.73867	0.00616877	0.0202916
PPCS	511.34	-0.413891	0.130906	-3.16175	0.00156826	0.00619716
PPIH	1281.46	-0.696615	0.105014	-6.63357	3.27655e-11	5.74409e-10
YBX1	25794.6	0.258044	0.0844522	3.05551	0.0022468	0.00849441
ZNF691	413.795	-0.579064	0.143715	-4.02924	5.59564e-05	0.000318913
SLC2A1	1102.27	-0.537216	0.147758	-3.63577	0.00027715	0.00133756
CFAP144	15.6896	2.05795	0.645757	3.18688	0.00143817	0.00575182
EBNA1BP2	3119.75	-0.423097	0.100795	-4.19761	2.69752e-05	0.000165581
CDC20	3039.45	-1.03785	0.137401	-7.55341	4.24007e-14	1.14171e-12
ELOVL1	701.789	-0.644248	0.119024	-5.41274	6.2068e-08	6.27798e-07
MED8	947.628	-0.974161	0.122285	-7.96629	1.63507e-15	5.3811e-14
MED8-AS1	8.85212	-3.49169	1.2579	-2.77582	0.00550628	0.0184239
SZT2	510.754	0.730518	0.173105	4.22007	2.44222e-05	0.000151408
PTPRF	2741.22	0.765591	0.133374	5.7402	9.45672e-09	1.10654e-07
KDM4A	1655.03	0.382028	0.094012	4.06361	4.83194e-05	0.000280873
DPH2	1198.37	-1.13546	0.146486	-7.75135	9.09221e-15	2.68905e-13
ATP6V0B	3129.36	-1.9378	0.23424	-8.27271	1.30951e-16	4.98793e-15
SLC6A9	369.062	1.3231	0.226169	5.85003	4.91492e-09	6.03569e-08
ERI3	1653.46	-0.567522	0.131496	-4.31588	1.58967e-05	0.000102994
TMEM53	49.8797	-0.875541	0.365662	-2.3944	0.0166475	0.0471754
RPS8	37714.9	-0.387212	0.102546	-3.77599	0.000159372	0.000816822
SNORD46	75.4557	-1.90817	0.331688	-5.75291	8.77226e-09	1.03131e-07
SNORD38B	20.1192	-1.60917	0.610862	-2.63426	0.00843213	0.0265107
[truncated: 6,885 more rows]
